# Supplementary material for: Comparative genomics of Shiga toxin-producing Escherichia coli reveals host-specific adhesiome adaptations in humans and cattle
Source: Front Vet Sci. 2025 Oct 9;12:1639243. doi: 10.3389/fvets.2025.1639243 (PMC12547504; doi:10.3389/fvets.2025.1639243)
Supplement: Supplementary file 2 [file Table_1.XLSX]

## Sheet: Supp. Table 1
Supplementary Table 1: Metadata of STEC genomes analyzed.
Sample	SRA	Code	stx subtype	Sequencetype	Serotype	Origin	Year	Host	N50	Completeness score
01_12	X	Cl_Ca_2023	stx2c	ND	ND	Chile	2023	Cattle	140366	100
01_13	X	Cl_Ca_2023	stx2c	192	O153/O178:H19	Chile	2023	Cattle	135411	100
02_1	X	Cl_Ca_2023	stx2c	2387	O185:H7	Chile	2023	Cattle	104177	100
02_11	X	Cl_Ca_2023	stx2c	2387	O185:H7	Chile	2023	Cattle	140241	100
02_12	X	Cl_Ca_2023	stx2c	2387	O185:H7	Chile	2023	Cattle	147371	100
02_13	X	Cl_Ca_2023	stx2c	2387	O185:H7	Chile	2023	Cattle	110627	100
02_14	X	Cl_Ca_2023	stx2c	2387	O185:H7	Chile	2023	Cattle	129484	100
02_15	X	Cl_Ca_2023	stx2c	2387	O185:H7	Chile	2023	Cattle	140312	100
02_16	X	Cl_Ca_2023	stx2c	2387	O185:H7	Chile	2023	Cattle	129484	100
02_2	X	Cl_Ca_2023	stx2c	2387	O185:H7	Chile	2023	Cattle	101591	100
02_3	X	Cl_Ca_2023	stx2c	2387	O185:H7	Chile	2023	Cattle	140241	100
02_4	X	Cl_Ca_2023	stx2c	2387	O185:H7	Chile	2023	Cattle	129721	100
02_5	X	Cl_Ca_2023	stx2c	2387	O185:H7	Chile	2023	Cattle	140440	100
02_6	X	Cl_Ca_2023	stx2c	2387	O185:H7	Chile	2023	Cattle	110627	100
02_7	X	Cl_Ca_2023	stx2c	2387	O185:H7	Chile	2023	Cattle	134846	100
02_8	X	Cl_Ca_2023	stx2c	2387	O185:H7	Chile	2023	Cattle	128904	100
02_9	X	Cl_Ca_2023	stx2c	2387	O185:H7	Chile	2023	Cattle	101591	100
03_3	X	Cl_Ca_2023	stx2d	297	O130:H11	Chile	2023	Cattle	155745	100
03_4	X	Cl_Ca_2023	stx2d	297	O130:H11	Chile	2023	Cattle	155745	100
04_5	X	Cl_Ca_2023	stx2d	297	O130:H11	Chile	2023	Cattle	157678	100
04_1	X	Cl_Ca_2023	stx2d	297	O130:H11	Chile	2023	Cattle	173807	100
04_2	X	Cl_Ca_2023	stx2d	297	O130:H11	Chile	2023	Cattle	135042	100
04_3	X	Cl_Ca_2023	stx2d	297	O130:H11	Chile	2023	Cattle	157198	100
04_4	X	Cl_Ca_2023	stx2d	297	O130:H11	Chile	2023	Cattle	157678	100
04_6	X	Cl_Ca_2023	stx2d	297	O130:H11	Chile	2023	Cattle	134861	100
04_7	X	Cl_Ca_2023	stx2d	297	O130:H11	Chile	2023	Cattle	126669	100
05_1	X	Cl_Ca_2023	stx2d	297	O130:H11	Chile	2023	Cattle	91977	100
05_3	X	Cl_Ca_2023	stx2d	297	O130:H11	Chile	2023	Cattle	148510	100
05_4	X	Cl_Ca_2023	stx2d	297	O130:H11	Chile	2023	Cattle	155745	100
06_1	X	Cl_Ca_2023	stx2d	297	O130:H11	Chile	2023	Cattle	115021	100
07_1	X	Cl_Ca_2023	stx2d	297	O130:H11	Chile	2023	Cattle	163673	100
07_2	X	Cl_Ca_2023	stx2d	297	O130:H11	Chile	2023	Cattle	134829	100
07_3	X	Cl_Ca_2023	stx2d	297	O130:H11	Chile	2023	Cattle	155745	100
07_4	X	Cl_Ca_2023	stx2d	297	O130:H11	Chile	2023	Cattle	152996	100
07_6	X	Cl_Ca_2023	stx2d	297	O130:H11	Chile	2023	Cattle	155745	100
07_7	X	Cl_Ca_2023	stx2d	297	O130:H11	Chile	2023	Cattle	157678	100
07_8	X	Cl_Ca_2023	stx2d	297	O130:H11	Chile	2023	Cattle	116690	100
08_1	X	Cl_Ca_2023	stx2d	297	O130:H11	Chile	2023	Cattle	153139	100
08_5	X	Cl_Ca_2023	stx2d	297	-:H11	Chile	2023	Cattle	26816	100
08_6	X	Cl_Ca_2023	stx1a,2a	223	-:H21	Chile	2023	Cattle	18561	100
09_2	X	Cl_Ca_2023	stx2d	297	O130:H11	Chile	2023	Cattle	103805	100
09_4	X	Cl_Ca_2023	stx2d	297	-:H11	Chile	2023	Cattle	23555	100
09_5	X	Cl_Ca_2023	stx2d	297	-:H11	Chile	2023	Cattle	22858	100
11_7	X	Cl_Ca_2023	stx2d	297	O130:H11	Chile	2023	Cattle	157678	100
12_2	X	Cl_Ca_2023	stx2d	ND	O159/O130:-	Chile	2023	Cattle	6817	99.7
14_7	X	Cl_Ca_2023	stx2g	718	-:H8	Chile	2023	Cattle	23280	100
14_8	X	Cl_Ca_2023	stx2g	718	-:H8	Chile	2023	Cattle	19405	100
16_3	X	Cl_Ca_2023	stx1a,2c	297	O130:H11	Chile	2023	Cattle	111041	100
17_1	X	Cl_Ca_2023	stx1a,2c	297	O130:H11	Chile	2023	Cattle	110510	100
18_3	X	Cl_Ca_2023	stx1a,2c	297	O130:H11	Chile	2023	Cattle	111050	100
18_4	X	Cl_Ca_2023	stx1a,2c	297	-:H11	Chile	2023	Cattle	28017	100
18_5	X	Cl_Ca_2023	stx1a,2c	297	O130:H11	Chile	2023	Cattle	94685	100
20_1	X	Cl_Ca_2023	stx1a,2c	297	O130:H11	Chile	2023	Cattle	110509	100
22_3	X	Cl_Ca_2023	stx2g	718	O168:H8	Chile	2023	Cattle	109091	100
26_4	X	Cl_Ca_2023	stx2c	56	O113:H21	Chile	2023	Cattle	166964	100
27_1	X	Cl_Ca_2023	stx2c	56	-:H21	Chile	2023	Cattle	19475	100
28_3	X	Cl_Ca_2023	stx1a,2a	223	O113:H21	Chile	2023	Cattle	133442	100
28_4	X	Cl_Hu_2023	stx1a	21	O26:H11	Chile	2023	Human	98151	100
29_2	X	Cl_Hu_2023	stx2a	11	O157:H7	Chile	2023	Human	115023	100
31_1	X	Cl_Ca_2023	stx1a,2a	223	O113:H21	Chile	2023	Cattle	133353	100
32_1	X	Cl_Ca_2023	stx1a,2a	223	O113:H21	Chile	2023	Cattle	155539	100
32_8	X	Cl_Ca_2023	stx1a,2a	223	-:H21	Chile	2023	Cattle	37720	100
33_3	X	Cl_Ca_2023	stx1a,2a	223	O113:H21	Chile	2023	Cattle	165746	100
34_4	X	Cl_Ca_2023	stx1a,2a	223	O113:H21	Chile	2023	Cattle	114518	100
47_1	X	Cl_Ca_2023	stx1a,2d	297	-:H11	Chile	2023	Cattle	23785	100
47_4	X	Cl_Ca_2023	stx1a,2d	297	O130:H11	Chile	2023	Cattle	118334	100
52_5	X	Cl_Ca_2023	stx1a,2d	297	-:H11	Chile	2023	Cattle	33171	100
54_1	X	Cl_Ca_2023	stx2a	297	O130:H11	Chile	2023	Cattle	110856	100
61_1	X	Cl_Ca_2023	stx1a,2a	657	O183:H18	Chile	2023	Cattle	174980	100
62_1	X	Cl_Ca_2023	stx1a,2a	657	O183:H18	Chile	2023	Cattle	159754	100
N3_2	X	Cl_Ca_2024	stx1a,2c	129	O7:H7	Chile	2024	Cattle	133159	100
N5_15	X	Cl_Ca_2023	stx1a	129	O7:H7	Chile	2024	Cattle	135551	100
N6_2	X	Cl_Ca_2024	stx1a	21	O26:H11	Chile	2024	Cattle	92821	100
A-10	X	Cl_Fo_2019	stx2a	58	O116:H21	Chile	2019	Food	157188	100
A-11	X	Cl_Fo_2019	stx2a	58	O116:H21	Chile	2019	Food	157188	100
A-12	X	Cl_Fo_2019	stx2a	58	O116:H21	Chile	2019	Food	157188	100
A-14	X	Cl_Fo_2019	stx2a	11231	O113:H21	Chile	2019	Food	142760	100
A-15	X	Cl_Fo_2019	stx2a	11231	O113:H21	Chile	2019	Food	153096	100
A-16	X	Cl_Fo_2019	stx2a	11231	O113:H21	Chile	2019	Food	154898	100
A-17	X	Cl_Fo_2019	stx2a	11231	O113:H21	Chile	2019	Food	80944	100
A-24	X	Cl_Fo_2019	stx2a	11231	O113:H21	Chile	2019	Food	149061	100
A-25	X	Cl_Fo_2019	stx2a	ND	O113:H21	Chile	2019	Food	118939	100
A-26	X	Cl_Fo_2019	stx2a	11231	O113:H21	Chile	2019	Food	169673	100
A-9	X	Cl_Fo_2019	stx1a,2d	54	O104:H2	Chile	2019	Food	134027	100
B-12	X	Cl_Ca_2018	stx1a,2d	692	O74:H42	Chile	2018	Cattle	19579	100
B-13	X	Cl_Ca_2018	stx1a,2d	33	O91:H14	Chile	2018	Cattle	26304	100
B-14	X	Cl_Ca_2018	stx1a,2d	33	O91:H14	Chile	2018	Cattle	14593	99.99
B-16	X	Cl_Ca_2018	stx1a,2d	ND	O91:H14	Chile	2018	Cattle	40439	100
B-17	X	Cl_Ca_2018	stx2c	332	O171:H2	Chile	2018	Cattle	62972	100
B-18	X	Cl_Ca_2018	stx2c	448	O148:H8	Chile	2018	Cattle	30229	99.99
B-19	X	Cl_Ca_2018	stx2c	448	O148:H8	Chile	2018	Cattle	29085	100
B-20	X	Cl_Ca_2018	stx2c	448	O148:H8	Chile	2018	Cattle	37620	100
B-22	X	Cl_Ca_2018	stx1a,2d	1248	-:H21	Chile	2018	Cattle	91987	100
B-32	X	Cl_Ca_2018	stx1a,2d	297	O130:H11	Chile	2018	Cattle	72854	100
B-40	X	Cl_Ca_2018	stx2a	297	O130:H11	Chile	2018	Cattle	84972	100
B-42	X	Cl_Ca_2018	stx2d	446	O22:H8	Chile	2018	Cattle	143910	100
B-44	X	Cl_Ca_2018	stx1a,2a	443	O153/O178:H19	Chile	2018	Cattle	135893	100
B-57	X	Cl_Ca_2018	stx1a,2a	657	O183:H18	Chile	2018	Cattle	239886	100
B-58	X	Cl_Ca_2018	stx2d	1125	-:H19	Chile	2018	Cattle	90626	100
B-6	X	Cl_Ca_2018	stx2a	1125	-:H19	Chile	2018	Cattle	84696	100
B-60	X	Cl_Ca_2018	stx2d	1125	-:H19	Chile	2018	Cattle	101858	100
B-61	X	Cl_Ca_2018	stx1a,2a	ND	O183:H18	Chile	2018	Cattle	206121	100
B-64	X	Cl_Ca_2018	stx1a,2a	657	O183:H18	Chile	2018	Cattle	181013	100
B-8	X	Cl_Ca_2018	stx2b,2a,2c	332	O171:H2	Chile	2018	Cattle	16912	100
ERR3307059	ERS3396047	De_Hu_2015	stx1a	5292	O117/O107:H7	Germany	2015	Human	59758	100
ERR3307790	ERS3396048	De_Hu_2015	stx1c,2b	8700	O153/O178:H7	Germany	2015	Human	116317	100
ERR3307791	ERS3396049	De_Hu_2015	stx2b	1249	-:H14	Germany	2015	Human	106273	100
ERR3307792	ERS3396050	De_Hu_2015	stx1a	657	O183:H18	Germany	2015	Human	323585	100
ERR3307793	ERS3396051	De_Hu_2015	stx1a	329	O136:H16	Germany	2015	Human	127624	100
ERR3307794	ERS3396052	De_Hu_2015	stx2a	301	O80:H2	Germany	2015	Human	111557	100
ERR3307795	ERS3396053	De_Hu_2015	stx1d	1892	O154:H31	Germany	2015	Human	343665	100
ERR3307796	ERS3396054	De_Hu_2015	stx1a	101	O55:H12	Germany	2015	Human	137291	100
ERR3307797	ERS3396055	De_Hu_2015	stx2a	301	O45:H2	Germany	2015	Human	111487	100
ERR3308896	ERS3396059	De_Hu_2015	stx2a	301	O80:H2	Germany	2015	Human	110075	100
ERR3308897	ERS3396059	De_Hu_2015	stx1a	101	O55:H12	Germany	2015	Human	137291	100
ERR3308898	ERS3396062	De_Hu_2015	stx2e	201	O8:H19	Germany	2015	Human	193415	100
ERR3308899	ERS3396064	De_Hu_2015	stx2a	29	O26:H11	Germany	2015	Human	114501	100
ERR3308900	ERS3396067	De_Hu_2015	stx2e	162	O8:H28	Germany	2015	Human	167704	100
ERR3308901	ERS3396068	De_Hu_2015	stx2a	69	O77/O17/O44/O106:H18	Germany	2015	Human	244476	100
ERR3308902	ERS3396070	De_Fo_2015	stx2b	812	O110:H31	Germany	2015	Food	215609	100
ERR3308903	ERS3396078	De_Hu_2016	stx1c,2b	25	O128:H2	Germany	2016	Human	134546	100
ERR3308904	ERS3396079	De_Hu_2016	stx2a	32	O145:-	Germany	2016	Human	128724	100
ERR3308905	ERS3396082	De_Hu_2016	stx2b	25	O128:H2	Germany	2016	Human	118786	100
ERR3308906	ERS3396085	De_Hu_2016	stx1a,2a	297	O130:H11	Germany	2016	Human	234191	100
ERR3308907	ERS3396088	De_Hu_2016	stx1a	101	O23:H31	Germany	2016	Human	133215	100
ERR3308908	ERS3396090	De_Hu_2016	stx2d	10	O82:H4	Germany	2016	Human	149211	100
ERR3308909	ERS3396091	De_Hu_2016	stx2b	8930	O128:H2	Germany	2016	Human	116617	100
ERR3308910	ERS3396093	De_Hu_2016	stx2f	583	O63:H6	Germany	2016	Human	249067	100
ERR3308911	ERS3396098	De_Hu_2016	stx2e	88	O8:H19	Germany	2016	Human	239942	100
ERR3308912	ERS3396100	De_Hu_2016	stx2e	201	O8:H19	Germany	2016	Human	158505	100
ERR3308913	ERS3396073	De_Hu_2016	stx1c,2b	10	O113:H4	Germany	2016	Human	145280	100
ERR3308914	ERS3396074	De_Hu_2016	stx1c,2b	10	O113:H4	Germany	2016	Human	121641	100
ERR3308915	ERS3396076	De_Hu_2016	stx1c,2b	10	O113:H4	Germany	2016	Human	119505	100
ERR3308916	ERS3396089	De_Hu_2016	stx1c	675	O76:H19	Germany	2016	Human	140676	100
ERR3308917	ERS3396101	De_Hu_2016	stx1c,2b	6274	O181:H16	Germany	2016	Human	119078	100
ERR3308928	ERS3396102	De_Hu_2016	stx1a,2a,2d	173	O181:H49	Germany	2016	Human	144151	100
ERR3308929	ERS3396103	De_Hu_2016	stx1a	33	O91:H14	Germany	2016	Human	143657	100
ERR3308930	ERS3396110	De_Hu_2016	stx2e	10069	O100:H20	Germany	2016	Human	114131	100
ERR3308931	ERS3396111	De_Hu_2016	stx1a	10	O127/O90:H40	Germany	2016	Human	115108	100
ERR3308932	ERS3396112	De_Hu_2016	stx1a	306	O84:H2	Germany	2016	Human	97594	100
ERR3308933	ERS3396114	De_Hu_2016	stx2e	10069	O100:H20	Germany	2016	Human	114131	100
ERR3308934	ERS3396116	De_Hu_2016	stx2f	582	O132:H34	Germany	2016	Human	234115	100
ERR3308935	ERS3396117	De_Hu_2016	stx2b	812	O110:H31	Germany	2016	Human	205239	100
ERR3308936	ERS3396119	De_Hu_2016	stx2e	2514	O100:H20	Germany	2016	Human	116196	100
ERR3308996	ERS3396063	De_Hu_2016	stx2b	753	O27:H30	Germany	2016	Human	162859	100
ERR3308997	ERS3396099	De_Hu_2016	stx1a	10	-:H32	Romania	2016	Human	203825	100
ERR3308998	ERS3396120	De_Hu_2016	stx1c,2b	278	O153/O178:H7	Germany	2016	Human	134023	100
ERR3308999	ERS3396123	De_Fo_2016	stx1d	10071	O12:H45	Germany	2016	Food	496192	100
ERR3309000	ERS3396124	De_Hu_2016	stx2a	301	O80:H2	Germany	2016	Human	111064	100
ERR3309001	ERS3396125	De_Hu_2016	stx2e	23	O8:H9	Germany	2016	Human	224644	100
ERR3309002	ERS3396129	De_Hu_2016	stx1a,2a	21	O26:H11	Germany	2016	Human	100913	100
ERR3309003	ERS3396131	De_Fo_2016	stx2a	4496	O8:H28	Germany	2016	Human	230284	100
ERR3309004	ERS3396137	De_Hu_2016	stx1a	300	O182:H25	Germany	2016	Human	97575	100
ERR3309005	ERS3396140	De_Hu_2016	stx2d	663	O77/O17/O44/O106:H18	Germany	2016	Human	151816	100
ERR3309006	ERS3396142	De_Hu_2016	stx1c,2b	4975	O153/O178:H7	Germany	2016	Human	129441	100
ERR3309007	ERS3396144	De_Hu_2016	stx2i	155	-:H21	Germany	2016	Human	184810	100
ERR3309008	ERS3396145	De_Hu_2016	stx1c,2b	10	O38:H26	Germany	2016	Human	137206	100
ERR3309009	ERS3396146	De_Hu_2016	stx1c,2b	10	O38:H26	Germany	2016	Human	137206	100
ERR3309020	ERS3396121	De_Hu_2016	stx2f	582	O132:H34	Germany	2016	Human	204870	100
ERR3309021	ERS3396122	De_Hu_2016	stx2a	301	O80:H2	Germany	2016	Human	121401	100
ERR3309022	ERS3396127	De_Hu_2016	stx1c	937	O43:H2	Germany	2016	Human	153711	100
ERR3309023	ERS3396133	De_Hu_2016	stx2a	301	O80:H2	Germany	2016	Human	110269	100
ERR3309024	ERS3396135	De_Hu_2016	stx2a	32	O145:-	Germany	2016	Human	168112	100
ERR3309025	ERS3396136	De_Hu_2016	stx2a	11	O157:H7	Germany	2016	Human	148495	100
ERR3309026	ERS3396108	De_Hu_2016	stx2e	993	O100:H30	Germany	2016	Human	94399	100
ERR3309027	ERS3396115	De_Hu_2016	stx2e	767	O8:H9	Germany	2016	Human	115863	100
ERR3309028	ERS3396128	De_Hu_2016	stx2e	88	O8:H19	Germany	2016	Human	194572	100
ERR3309029	ERS3396165	De_Hu_2016	stx1a	155	O86:H51	Germany	2016	Human	191730	100
ERR3309093	ERS3396147	De_Hu_2016	stx2b	1819	O166:H28	Germany	2016	Human	143659	100
ERR3309094	ERS3396148	De_Hu_2016	stx2b	141	O2:H6	Germany	2016	Human	270674	100
ERR3309095	ERS3396149	De_Hu_2016	stx2f	40	O109:H21	Germany	2016	Human	148523	100
ERR3309096	ERS3396150	De_Hu_2016	stx1c	1819	O166:H28	Germany	2016	Human	144528	100
ERR3309097	ERS3396151	De_Hu_2016	stx1a,2d	10070	O183:H18	Germany	2016	Human	323266	100
ERR3309098	ERS3396152	De_Hu_2016	stx2d	301	O80:H2	Germany	2016	Human	111043	100
ERR3309099	ERS3396153	De_Hu_2016	stx1c	388	O112:H2	Germany	2016	Human	120614	100
ERR3309100	ERS3396154	De_Hu_2016	stx2a	718	O168:H8	Germany	2016	Human	102294	100
ERR3309101	ERS3396155	De_Hu_2016	stx2b	26	O8:H8	Germany	2016	Human	143598	100
ERR3309102	ERS3396156	De_Hu_2016	stx1c	6060	-:H20	Germany	2016	Human	317110	100
ERR3309103	ERS3396157	De_Hu_2016	stx2a	301	O80:H2	Germany	2016	Human	127178	100
ERR3309104	ERS3396158	De_Hu_2016	stx2b	753	O27:H30	Germany	2016	Human	192030	100
ERR3309105	ERS3396159	De_Hu_2016	stx1a	329	O3:H12	Germany	2016	Human	58477	100
ERR3309106	ERS3396160	De_Hu_2016	stx1a,2a	119	O165:H25	Germany	2016	Human	96195	100
ERR3309107	ERS3396161	De_Hu_2016	stx1c	937	O43:H2	Germany	2016	Human	140605	100
ERR3309108	ERS3396163	De_Hu_2016	stx1a,2a	657	O183:H18	Germany	2016	Human	323289	100
ERR3309109	ERS3396164	De_Hu_2016	stx1a	10072	-:H20	Germany	2016	Human	185801	100
ERR3309110	ERS3396166	De_Hu_2016	stx1c	388	O112:H2	Germany	2016	Human	94626	100
ERR3309111	ERS3396170	De_Fo_2016	stx2e	10	O36:H19	Germany	2017	Food	78300	100
ERR3309112	ERS3396171	De_Hu_2017	stx1a,2a	11	O157:H7	Germany	2017	Human	149664	100
ERR3309113	ERS3396172	De_Hu_2017	stx2a	29	O26:H11	Germany	2017	Human	92380	100
ERR3309114	ERS3396173	De_Hu_2017	stx2g	1176	O36:H14	Germany	2017	Human	203103	100
ERR3309115	ERS3396174	De_Hu_2017	stx2g	1176	O36:H14	Germany	2017	Human	200097	100
ERR3309116	ERS3396176	De_Hu_2017	stx2a	300	O156:H25	Germany	2017	Human	97262	100
ERR3309117	ERS3396179	De_Hu_2017	stx2a	11	O157:H7	Germany	2017	Human	149362	100
ERR3309118	ERS3396180	De_Hu_2017	stx1a,2b	33	O91:H14	Germany	2017	Human	72006	100
ERR3309121	ERS3396181	Sy_Hu_2017	stx1c,2b	3695	O123/O186:H10	Syria	2017	Human	101553	100
ERR3309122	ERS3396182	De_Hu_2017	stx1a,2d	672	O104:H21	Germany	2017	Human	117078	100
ERR3309123	ERS3396188	De_Hu_2017	stx2g	1176	O36:H14	Germany	2017	Human	194876	100
ERR3309124	ERS3396189	De_An_2017	stx2e	10	O36:H19	Germany	2017	Animal	79945	100
ERR3309125	ERS3396190	De_Fo_2017	stx2g	1176	O36:H14	Germany	2017	Food	205449	100
ERR3309126	ERS3396191	De_Fo_2017	stx2g	1176	O36:H14	Germany	2017	Food	136132	100
ERR3309127	ERS3396186	At_Hu_2017	stx1a	17	O103:H2	Austria	2017	Human	152271	100
ERR3309128	ERS3396187	De_Hu_2017	stx1a	17	O103:H2	Germany	2017	Human	132300	100
ERR3309129	ERS3396199	De_Hu_2017	stx2a	11	O157:H7	Germany	2017	Human	217598	100
ERR3309130	ERS3396201	De_Hu_2017	stx2a	32	O145:-	Germany	2017	Human	160159	100
ERR3309131	ERS3396202	De_Hu_2017	stx2a,2c	1804	O157:H7	Germany	2017	Human	160593	100
ERR3309152	ERS3396204	De_Hu_2017	stx2c	11	O157:H7	Germany	2017	Human	146407	100
ERR3309153	ERS3396205	De_Hu_2017	stx2a	11	O157:H7	Germany	2017	Human	217590	100
ERR3309154	ERS3396206	De_Hu_2017	stx2a,2c	11	O157:H7	Germany	2017	Human	148495	100
ERR3309165	ERS3396113	De_Hu_2017	stx2a,2c	11	O157:H7	Germany	2016	Human	146821	100
ERR3309166	ERS3396138	De_Hu_2017	stx2f	583	O125:H6	Germany	2016	Human	236564	100
ERR3309167	ERS3396139	De_Hu_2017	stx1c,2b	937	O43:H2	Germany	2016	Human	170944	100
ERR3309168	ERS3396141	De_Hu_2017	stx2b	141	O2:H6	Germany	2016	Human	357290	100
ERR3309169	ERS3396143	De_Hu_2017	stx1c,2b	737	O81:H21	Germany	2016	Human	135374	100
ERR3309170	ERS3396178	De_Hu_2017	stx1c	10073	O81:H21	Germany	2017	Human	110879	100
ERR3309171	ERS3396212	De_Hu_2017	stx2b,2c,2d	677	-:H21	Germany	2017	Human	143679	100
ERR3317700	ERS3396075	De_Hu_2016	stx1a	17	O103:H2	Germany	2016	Human	132301	100
ERR3317706	ERS3396118	De_Hu_2016	stx2a	301	O80:H2	Germany	2016	Human	91267	100
ERR3317707	ERS3396126	De_Hu_2016	stx2a	32	O145:-	Germany	2016	Human	182683	100
ERR3317708	ERS3396130	De_Hu_2016	stx2b	753	O27:H30	Germany	2016	Human	225927	100
ERR3317709	ERS3396132	De_Hu_2016	stx2d	301	O55:H9	Germany	2016	Human	112152	100
ERR3317710	ERS3396134	De_Hu_2016	stx2a	11	O157:H7	Germany	2016	Human	148374	100
ERR3317711	ERS3396162	De_Hu_2016	stx2b	812	O110:H31	Germany	2016	Human	215479	100
ERR3317714	ERS3396169	De_Hu_2017	stx1a	11	O157:H7	Germany	2017	Human	174144	100
ERR3317715	ERS3396175	De_Hu_2017	stx1c,2b	6274	O181:H16	Germany	2017	Human	107299	100
ERR3317716	ERS3396177	De_Hu_2017	stx2c	659	O177:H25	Germany	2017	Human	76509	100
ERR3317717	ERS3396183	De_Hu_2017	stx1a,2a	11	O157:H7	Germany	2017	Human	156377	100
ERR3317718	ERS3396184	De_Hu_2017	stx1a,2c	11	O157:H7	Germany	2017	Human	146859	100
ERR3317719	ERS3396185	De_Hu_2017	stx2a	11	O157:H7	Germany	2017	Human	179909	100
ERR3317720	ERS3396192	Ma_Hu_2017	stx1a,2c	11	O157:H7	Morocco	2017	Human	146888	100
ERR3317721	ERS3396193	De_Hu_2017	stx2a	21	O26:H11	Germany	2017	Human	96618	100
ERR3317722	ERS3396194	De_Hu_2017	stx1a,2c	11	O157:H7	Germany	2017	Human	174145	100
ERR3317723	ERS3396195	De_Hu_2017	stx2c	659	O177:H25	Germany	2017	Human	30795	100
ERR3317724	ERS3396196	De_Hu_2017	stx2c	11	O157:H7	Germany	2017	Human	146907	100
ERR3317725	ERS3396197	De_Hu_2017	stx1a	17	O103:H2	Germany	2017	Human	156215	100
ERR3317726	ERS3396198	De_Hu_2017	stx1a,2a	672	O104:H21	Germany	2017	Human	190130	100
ERR3317727	ERS3396200	De_Hu_2017	stx2a	587	O157:H7	Germany	2017	Human	217590	100
ERR3317728	ERS3396203	De_Hu_2017	stx1a,2a	11	O157:H7	Germany	2017	Human	149147	100
ERR3317729	ERS3396207	De_Hu_2017	stx1a,2c	11	O157:H7	Germany	2017	Human	146552	100
ERR3317730	ERS3396208	De_Hu_2017	stx1c,2c	11	O157:H7	Germany	2017	Human	147567	100
ERR3317731	ERS3396209	De_Hu_2017	stx2a	11	O157:H7	Germany	2017	Human	200730	100
ERR3317732	ERS3396210	De_Hu_2017	stx2c	11	O157:H7	Germany	2017	Human	146405	100
ERR3317733	ERS3396211	De_Hu_2017	stx1a,2c	11	O157:H7	Germany	2017	Human	147567	100
ERR3317734	ERS3396213	De_Hu_2017	stx2a	335	O55:H7	Germany	2017	Human	304745	100
ERR3317735	ERS3396214	De_Hu_2017	stx1a	17	O103:H2	Germany	2017	Human	135487	100
ERR3317736	ERS3396215	De_Hu_2017	stx2c	11	O157:H7	Germany	2017	Human	139738	100
ERR3317737	ERS3396216	De_Hu_2017	stx1a,2c	11	O157:H7	Germany	2017	Human	142751	100
ERR3317738	ERS3396219	De_Hu_2017	stx1a,2a	11	O157:H7	Germany	2017	Human	92586	100
ERR3317739	ERS3396227	De_Hu_2017	stx1a	723	-:H11	Germany	2017	Human	21309	100
ERR3317740	ERS3396235	De_Hu_2017	stx2a	2520	-:H49	Germany	2017	Human	119044	100
ERR3317741	ERS3396236	De_Hu_2017	stx2a	223	-:H21	Germany	2017	Human	36687	100
ERR3317742	ERS3396243	De_Hu_2017	stx2f	583	-:H6	Germany	2017	Human	66496	100
ERR3317743	ERS3396244	De_Hu_2017	stx2b	753	O27:H30	Germany	2017	Human	128834	100
ERR3317744	ERS3396250	De_Hu_2017	stx1c	40	O108:H21	Germany	2017	Human	126960	100
ERR3317745	ERS3396253	De_Hu_2017	stx2f	583	-:H6	Germany	2017	Human	52441	100
ERR3317746	ERS3396260	De_Hu_2017	stx1c,2b	675	O76:H19	Germany	2017	Human	119662	100
ERR3317747	ERS3396267	De_Hu_2017	stx2f	583	-:H6	Germany	2017	Human	65357	100
ERR3317748	ERS3396270	De_Hu_2017	stx2a	3519	O116:H48	Germany	2017	Human	134687	100
ERR3317750	ERS3396275	De_Hu_2017	stx2b	136	O8:H14	Germany	2017	Human	164846	100
ERR3317751	ERS3396276	De_Hu_2017	stx2b	136	O8:H14	Germany	2017	Human	169127	100
ERR3317752	ERS3396277	De_Hu_2017	stx1a	17	O103:H2	Germany	2017	Human	135487	100
ERR3317753	ERS3396278	De_Hu_2017	stx2e	10076	O8:H17	Germany	2017	Human	138630	100
ERR3322753	ERS3396057	De_Hu_2015	stx2a	301	O80:H2	Germany	2015	Human	127178	100
ERR3322754	ERS3396060	De_Hu_2015	stx2a	70	O23:H15	Germany	2015	Human	164286	100
ERR3322755	ERS3396061	De_Hu_2015	stx2b	753	O27:H30	Germany	2015	Human	171615	100
ERR3322756	ERS3396065	De_Hu_2015	stx2b	26	O8:H8	Germany	2015	Human	166747	100
ERR3322757	ERS3396066	De_Hu_2015	stx2e	10	O89:H9	Germany	2015	Human	132012	100
ERR3322758	ERS3396069	De_Hu_2015	stx2e	10	O89:H9	Germany	2015	Human	138148	100
ERR3322759	ERS3396071	De_Hu_2015	stx2e,2b	753	O27:H30	Germany	2015	Human	168941	100
ERR3322760	ERS3396072	De_Hu_2016	stx1c,2b	675	O76:H19	Germany	2016	Human	146695	100
ERR3322761	ERS3396077	De_Hu_2016	stx1c,2b	675	O76:H19	Germany	2016	Human	164277	100
ERR3322762	ERS3396080	De_Hu_2016	stx1c	937	O43:H2	Germany	2016	Human	174355	100
ERR3322763	ERS3396081	De_Hu_2016	stx1a,2a	657	O183:H18	Germany	2016	Human	260804	100
ERR3322764	ERS3396083	De_Hu_2016	stx1c	10075	O104:H7	Germany	2016	Human	150523	100
ERR3322765	ERS3396084	De_Hu_2016	stx1c,2b	278	O153/O178:H7	Germany	2016	Human	168777	100
ERR3322766	ERS3396086	De_Hu_2016	stx2e	9300	O9:H4, -:H49	Germany	2016	Human	124296	100
ERR3322767	ERS3396087	De_Hu_2016	stx2e	360	O8:H19	Germany	2016	Human	159473	100
ERR3322768	ERS3396092	De_Hu_2016	stx1a	300	O182:H25	Germany	2016	Human	113219	100
ERR3322769	ERS3396094	De_Hu_2016	stx1c	40	O108:H21	Germany	2016	Human	96962	100
ERR3322770	ERS3396095	De_Hu_2016	stx1a	10078	O183:H18	Germany	2016	Human	314537	100
ERR3322771	ERS3396096	De_Hu_2016	stx1a,2c	11	O157:H7	Germany	2016	Human	198868	100
ERR3322772	ERS3396097	De_Hu_2016	stx2b	753	O27:H30	Germany	2016	Human	126813	100
ERR3322773	ERS3396217	De_Hu_2017	stx1a,2c,2a	11	O157:H7	Germany	2017	Human	143006	100
ERR3322774	ERS3396218	De_Hu_2017	stx2c	10074	O157:H7	Germany	2017	Human	131881	100
ERR3322775	ERS3396220	De_Hu_2017	stx2c	11	-:H7	Germany	2017	Human	45372	100
ERR3322776	ERS3396221	De_Hu_2017	stx2a	11	O157:H7	Germany	2017	Human	148395	100
ERR3322777	ERS3396222	De_Hu_2017	stx2a	11	O157:H7	Germany	2017	Human	148495	100
ERR3322778	ERS3396223	De_Hu_2017	stx1a,2c	11	O157:H7	Germany	2017	Human	147567	100
ERR3322779	ERS3396224	De_Hu_2017	stx1a,2c	11	-:H7	Germany	2017	Human	19784	100
ERR3322780	ERS3396225	De_Hu_2017	stx1a,2c,2a	11	O157:H7	Germany	2017	Human	143006	100
ERR3322781	ERS3396226	De_Hu_2017	stx2a	11	O157:H7	Germany	2017	Human	142785	100
ERR3322782	ERS3396228	De_Hu_2017	stx1a,2a	4017	O108:H2	Germany	2017	Human	178083	100
ERR3322783	ERS3396229	De_Hu_2017	stx2b	2101	-:H16	Germany	2017	Human	90060	100
ERR3322784	ERS3396230	De_Hu_2017	stx2e	8237	O141:H19	Germany	2017	Human	102498	100
ERR3322785	ERS3396231	De_Hu_2017	stx1c	446	O7:H31	Germany	2017	Human	166801	100
ERR3322786	ERS3396232	De_Hu_2017	stx1c,2b	6274	O181:H16	Germany	2017	Human	141115	100
ERR3322787	ERS3396233	De_Hu_2017	stx1c	937	O43:H2	Germany	2017	Human	191133	100
ERR3322788	ERS3396234	De_Hu_2017	stx2a,2c	11	O157:H7	Germany	2017	Human	160847	100
ERR3322789	ERS3396237	Tr_Hu_2017	stx1a,2c	11	O157:H7	Turkey	2017	Human	146895	100
ERR3322790	ERS3396238	De_Hu_2017	stx1a,2c	11	O157:H7	Germany	2017	Human	146859	100
ERR3322791	ERS3396239	De_Hu_2017	stx2b	753	-:H30	Germany	2017	Human	113442	100
ERR3322792	ERS3396240	De_Hu_2017	stx1c	642	O187:H52	Germany	2017	Human	147934	100
ERR3322793	ERS3396241	De_Hu_2017	stx1a	300	O182:H25	Germany	2017	Human	94708	100
ERR3322794	ERS3396242	De_Hu_2017	stx2e	993	O100:H30	Germany	2017	Human	107655	100
ERR3322795	ERS3396245	De_Hu_2017	stx2a	301	O80:H2	Germany	2017	Human	121401	100
ERR3322796	ERS3396246	De_Hu_2017	stx2a,2b,2d	515	-:H29	Germany	2017	Food	196045	100
ERR3322797	ERS3396247	De_Hu_2017	stx2c	11	-:H7	Germany	2017	Human	84122	100
ERR3322798	ERS3396248	De_Hu_2017	stx1a	306	O98:H21	Germany	2017	Human	101891	100
ERR3322799	ERS3396249	De_Hu_2017	stx1c	336	-:H16	Germany	2017	Human	56979	100
ERR3322800	ERS3396251	De_Hu_2017	stx2b	812	O110:H31	Germany	2017	Human	215609	100
ERR3322801	ERS3396252	De_Hu_2017	stx1a	504	O117/O107:H7	Germany	2017	Human	63259	100
ERR3322802	ERS3396254	De_Hu_2017	stx1c,2b	8700	O153/O178:H7	Germany	2017	Human	134028	100
ERR3322803	ERS3396255	De_Hu_2017	stx2e	993	O100:H30	Germany	2017	Human	100550	100
ERR3322804	ERS3396256	De_Hu_2017	stx1a	69	O15:H18	Germany	2017	Human	185226	100
ERR3322805	ERS3396257	De_Hu_2017	stx1c,2b	4975	O153/O178:H7	Germany	2017	Human	6708	99.93
ERR3322806	ERS3396258	De_Hu_2017	stx2a	10077	O179:H8	Germany	2017	Human	165435	100
ERR3322807	ERS3396259	De_Hu_2017	stx2a	10	O2:H27	Germany	2017	Human	7175	99.74
ERR3322808	ERS3396261	De_Hu_2017	stx1c	3101	-:H4	Germany	2017	Human	109921	100
ERR3322809	ERS3396262	De_Hu_2017	stx1c,2b	13	-:H8	Germany	2017	Human	44678	100
ERR3322810	ERS3396263	De_Hu_2017	stx1c	8649	-:H8	Germany	2017	Human	53925	100
ERR3322811	ERS3396264	De_Hu_2017	stx1c	3101	-:H4	Germany	2017	Human	91653	100
ERR3322812	ERS3396265	De_Hu_2017	stx2b	753	O27:H30	Germany	2017	Human	159427	100
ERR3322813	ERS3396266	De_Hu_2017	stx2d	677	-:H21	Germany	2017	Human	84188	100
ERR3322814	ERS3396268	De_Hu_2017	stx1a	4942	-:H25	Germany	2017	Human	14783	100
ERR3322815	ERS3396269	De_Hu_2017	stx1a,2a	16	O111:H8	Germany	2017	Human	27564	100
ERR3322816	ERS3396271	De_Hu_2017	stx1c	398	O136:H20	Germany	2017	Human	80393	100
ERR3322817	ERS3396273	De_Hu_2017	stx1c	937	O43:H2	Germany	2017	Human	96188	100
ERR3322818	ERS3396274	De_Hu_2017	stx1a	8384	-:H7	Germany	2017	Human	24446	100
ERR3653865	ERS3963648	Se_Ca_2014	stx1a,2a	2389	-:H11	Sweden	2014	Cattle	158422	100
ERR3653866	ERS3963646	Se_Ca_2014	stx2a	297	O179:H8	Sweden	2014	Cattle	135817	100
ERR3653867	ERS3963655	Se_Ca_2014	stx2a	58	O116:H21	Sweden	2014	Cattle	143014	100
ERR3653868	ERS3963652	Se_Ca_2014	stx2a	223	O113:H21	Sweden	2014	Cattle	154706	100
ERR3653869	ERS3963636	Se_Ca_2014	stx1a,2a	658	O185:H28	Sweden	2014	Cattle	247119	100
ERR3653870	ERS3963650	Se_Ca_2014	stx1a,2a,2d	679	O163:H19	Sweden	2014	Cattle	150435	100
ERR3653871	ERS3963651	Se_Ca_2014	stx2a	223	O113:H21	Sweden	2014	Cattle	138434	100
ERR3653872	ERS3963642	Se_Ca_2014	stx1a,2a,2d	ND	O153/O178:H19	Sweden	2014	Cattle	166035	100
ERR3653873	ERS3963639	Se_Ca_2014	stx2a	2389	-:H11	Sweden	2014	Cattle	158791	100
ERR3653874	ERS3963643	Se_Ca_2014	stx1a,2a	443	O153/O178:H19	Sweden	2014	Cattle	185794	100
ERR3653875	ERS3963649	Se_Ca_2014	stx2a	641	O91:H10	Sweden	2014	Cattle	137605	100
ERR3653876	ERS3963659	Se_Ca_2014	stx1a,2a	658	O185:H28	Sweden	2014	Cattle	250603	100
ERR3653877	ERS3963637	Se_Ca_2014	stx2a	297	O179:H8	Sweden	2014	Cattle	162462	100
ERR3653878	ERS3963647	Se_Ca_2014	stx1a,2a	443	O153/O178:H19	Sweden	2014	Cattle	157096	100
ERR3653879	ERS3963641	Se_Ca_2014	stx2a	58	O116:H21	Sweden	2014	Cattle	135967	100
ERR3653880	ERS3963644	Se_Ca_2014	stx1a,2a	297	O130:H11	Sweden	2014	Cattle	215501	100
ERR3653881	ERS3963653	Se_Ca_2014	stx2a	223	O113:H21	Sweden	2014	Cattle	146411	100
ERR3653882	ERS3963654	Se_Ca_2014	stx2a	7261	O113:H21	Sweden	2014	Cattle	185879	100
ERR3653883	ERS3963656	Se_Ca_2014	stx2a	11209	O174:H8	Sweden	2014	Cattle	146483	100
ERR3653884	ERS3963660	Se_Ca_2014	stx2a	655	O121:H19	Sweden	2014	Cattle	161489	100
ERR3653885	ERS3963657	Se_Ca_2014	stx1a,2a	658	-:H28	Sweden	2014	Cattle	200207	100
ERR3653886	ERS3963658	Se_Ca_2014	stx1a,2a	446	-:H8	Sweden	2014	Cattle	72608	100
ERR3653887	ERS3963645	Se_Ca_2014	stx2a	297	O130:H11	Sweden	2014	Cattle	119564	100
ERR3653888	ERS3963640	Se_Ca_2014	stx2a	10	O2:H27	Sweden	2014	Cattle	119574	100
ERR3653889	ERS3963638	Se_Ca_2014	stx2b	56	O21:H21	Sweden	2014	Cattle	132605	100
ERR9829657	ERS12141484	Se_An_2020	stx2a	1257	O8:H10	Sweden	2020	Animal	41388	100
ERR9829658	ERS12141485	Se_An_2020	stx2g	200	O187:H28	Sweden	2020	Animal	109184	100
ERR9829659	ERS12141486	Se_An_2020	stx2b	ND	O54:H45	Sweden	2020	Animal	15015	100
ERR9829660	ERS12141487	Se_An_2020	stx2b	738	O146:H28	Sweden	2020	Animal	112027	100
ERR9829661	ERS12141488	Se_An_2020	stx2b	ND	O146/O153:H21	Sweden	2020	Animal	2999	99.84
ERR9829662	ERS12141489	Se_An_2020	stx2b	ND	O21:H7	Sweden	2020	Animal	27909	99.93
ERR9829663	ERS12141490	Se_An_2021	stx2b	58	O153:H5	Sweden	2021	Animal	126721	100
RA-13	X	Cl_Ca_2018	stx1a,2d	297	ND	Chile	2018	Cattle	71530	100
SRR12346095	SRS7108675	Uy_Hu_2017	stx1a,2a	16	O111:H8	Uruguay	2017	Human	149135	100
SRR12346096	SRS7108674	Uy_Hu_2011	stx1a,2a	11	O157:H7	Uruguay	2011	Human	147961	100
SRR12346097	SRS7108673	Uy_Hu_2016	stx2a	342	O145:H25	Uruguay	2016	Human	69647	100
SRR12904579	SRS7591363	US_Hu_2020	stx1a	21	-:H11	USA	2020	Human	37500	100
SRR12904580	SRS7591362	US_Hu_2020	stx1a,2a	16	-:H8	USA	2020	Human	69899	100
SRR12904581	SRS7591361	US_Hu_2020	stx1a,2a	16	O111/O148:H8	USA	2020	Human	70069	100
SRR12904583	SRS7591359	US_Fo_2020	stx1a	17	O103:H2	USA	2020	Food	126939	100
SRR12904584	SRS7591358	US_Fo_2020	stx2i	88	O8:H30	USA	2020	Food	119307	100
SRR12904585	SRS7591357	US_Fo_2020	stx1c	43	O6:H10	USA	2020	Food	71838	100
SRR12904587	SRS7591355	US_Fo_2020	stx1c	442	O146:H21	USA	2020	Food	104065	100
SRR12904590	SRS7591352	US_Hu_2020	stx1a	16	O111:H8	USA	2020	Human	99602	100
SRR12904591	SRS7591351	US_Hu_2020	stx1a,2a	16	O111:H8	USA	2020	Human	109474	100
SRR12904592	SRS7591350	US_Hu_2020	stx1a,2a	16	O111:H8	USA	2020	Human	99602	100
SRR12904593	SRS7591349	US_Hu_2020	stx1a	16	O111:H8	USA	2020	Human	99531	100
SRR12904594	SRS7591348	US_Hu_2020	stx1a,2a	21	O26:H11	USA	2020	Human	54943	100
SRR12904596	SRS7591346	US_Hu_2020	stx1a	17	O103:H2	USA	2020	Human	126391	100
SRR12904597	SRS7591345	US_Hu_2020	stx1a	16	O111:H8	USA	2020	Human	99533	100
SRR12904598	SRS7591344	US_Hu_2020	stx1a	21	O26:H11	USA	2020	Human	92107	100
SRR12904599	SRS7591343	US_Ca_2020	stx1a,2a	16	O111:H8	USA	2020	Cattle	85915	100
SRR12904600	SRS7591342	US_Hu_2020	stx1a,2c	11	O157:H7	USA	2020	Human	95436	100
SRR12904601	SRS7591341	US_Ca_2020	stx1a	21	O111:H11	USA	2020	Cattle	48459	100
SRR12904603	SRS7591339	US_Hu_2020	stx1a,2a	16	O111:H8	USA	2020	Human	134145	100
SRR12904604	SRS7591338	US_Hu_2020	stx1a	21	O26:H11	USA	2020	Human	90034	100
SRR12904605	SRS7591337	US_Ca_2020	stx1a	16	O111:H8	USA	2020	Cattle	104736	100
SRR12904606	SRS7591336	US_Fo_2020	stx1a,2c	11	O157/O145:H7	USA	2020	Food	132506	100
SRR12904607	SRS7591335	US_Hu_2020	stx1a	17	O103:H2	USA	2020	Human	84252	100
SRR12904608	SRS7591334	US_Hu_2020	stx1a	32	ND	USA	2020	Human	45007	100
SRR12904609	SRS7591333	US_Hu_2020	stx1a,2a	16	O111:H8	USA	2020	Human	99533	100
SRR12904610	SRS7591332	US_Hu_2020	stx1a,2a	21	O26/O157:H11	USA	2020	Human	36880	100
SRR12904611	SRS7591331	US_Hu_2020	stx1a,2a	11	O157:H7	USA	2020	Human	73324	100
SRR12904612	SRS7591330	US_Hu_2020	stx1a	16	O111:H8	USA	2020	Human	99533	100
SRR12904614	SRS7591328	US_Hu_2020	stx1a	21	O26:H11	USA	2020	Human	91891	100
SRR12904615	SRS7591327	US_Hu_2020	stx1a	21	O111:H11	USA	2020	Human	48405	100
SRR12904616	SRS7591326	US_Hu_2020	stx1a	16	O111:H8	USA	2020	Human	89559	100
SRR12904618	SRS7591324	US_Hu_2020	stx1a	17	O103:H2	USA	2020	Human	84252	100
SRR12904619	SRS7591323	US_Hu_2020	stx1a	21	-:H11	USA	2020	Human	53029	100
SRR12904623	SRS7591319	US_Hu_2020	stx1a	21	O26:H11	USA	2020	Human	61539	100
SRR18191497	SRS12152240	Fr_Fo_1997	stx1a	329	O3:H12	France	1997	Food	63994	100
SRR18191499	SRS12152239	Fr_Fo_1997	stx1a	21	O26:H11	France	1997	Food	25662	100
SRR18191501	SRS12152238	Fr_Fo_2014	stx1a,2a	21	O26:H11	France	2014	Food	34697	100
SRR18191503	SRS12152237	Fr_Fo_2014	stx1a	21	O26:H11	France	2014	Food	101082	100
SRR18191505	SRS12152236	Fr_Fo_2016	stx1a	21	O26:H11	France	2016	Food	101082	100
SRR18191506	SRS12152231	Fr_Fo_2006	stx1a,2a,2d	443	O153/O178:H19	France	2006	Food	169659	100
SRR18191508	SRS12152235	Fr_Fo_2016	stx1a	17	O103:H2	France	2016	Food	32017	100
SRR18191510	SRS12152234	Fr_Fo_2016	stx1a	21	O26:H11	France	2016	Food	95489	100
SRR18191512	SRS12152233	Fr_Fo_2016	stx1a	17	O103:H2	France	2016	Food	57301	100
SRR18191514	SRS12152232	Fr_Fo_2016	stx1a	17	O103:H2	France	2016	Food	135460	100
SRR18191516	SRS12152230	Fr_Fo_2016	stx1a	16	O111:H8	France	2016	Food	99675	100
SRR18191519	SRS12152229	Fr_Fo_2016	stx1a	386	O103:H2	France	2016	Food	69385	100
SRR18191521	SRS12152228	Fr_Fo_2016	stx2a	32	O145:-	France	2016	Food	156676	100
SRR18191523	SRS12152227	Fr_Fo_2015	stx1a	21	O26:H11	France	2015	Food	118063	100
SRR18191525	SRS12152226	Fr_Fo_2016	stx1a	723	O103:H11	France	2016	Food	101516	100
SRR18191528	SRS12152220	Fr_Fo_2016	stx1a,2a	6634	O79:H48	France	2016	Food	202172	100
SRR18191530	SRS12152224	Fr_Fo_2016	stx2c	32	ND	France	2016	Food	128727	100
SRR18191532	SRS12152223	Fr_Fo_2016	stx1a	21	O26:H11	France	2016	Food	101082	100
SRR18191534	SRS12152222	Fr_Fo_2015	stx2c	32	O145:-	France	2015	Food	91841	100
SRR18191536	SRS12152221	Fr_Fo_2016	stx1a	21	O26:H11	France	2016	Food	108425	100
SRR18191538	SRS12152219	Fr_Fo_2015	stx1a	21	O26:H11	France	2015	Food	104251	100
SRR18191541	SRS12152218	Fr_Fo_2009	stx1c	43	O6:H10	France	2009	Food	78638	100
SRR18191544	SRS12152212	Fr_Fo_2007	stx1a,2a	154	O46/O134:H38	France	2007	Food	151442	100
SRR18191545	SRS12152217	Fr_An_ND	stx2c	11	O157:H7	France	ND	Animal	65268	100
SRR18191547	SRS12152216	Fr_An_ND	stx2c	11	O157:H7	France	ND	Animal	49734	100
SRR18191549	SRS12152215	Fr_Fo_1995	stx2d	10	O113:H4	France	1995	Food	80915	100
SRR18191551	SRS12152214	Fr_Fo_1995	stx1c	336	-:H16	France	1995	Food	103212	100
SRR18191553	SRS12152213	Fr_Fo_1997	stx1a,2d,2a,2b	295	O22:H16	France	1997	Food	120769	100
SRR18191556	SRS12152211	Fr_Fo_1997	stx2d	ND	O6:H10	France	1997	Food	106711	100
SRR18191558	SRS12152210	Fr_Fo_1997	stx2c	677	O174:H21	France	1997	Food	135556	100
SRR18191560	SRS12152209	Fr_Fo_1995	stx1a	342	O5:H9	France	1995	Food	73992	100
SRR18191562	SRS12152208	Fr_Fo_1995	stx1a	342	O5:H9	France	1995	Food	79616	100
SRR18191564	SRS12152179	Fr_Fo_1995	stx1a	342	O5:H9	France	1995	Food	69908	100
SRR18191566	SRS12152174	Fr_Fo_2006	stx2a	3519	O116:H48	France	2006	Food	98287	100
SRR18191568	SRS12152207	Fr_Fo_2006	stx2c	11	O157:H7	France	2006	Food	123990	100
SRR18191571	SRS12152206	Fr_Fo_1998	stx1a	329	O136:H12	France	1998	Food	62188	100
SRR18191573	SRS12152205	Fr_Fo_1998	stx1a,2b	33	O91:H14	France	1998	Food	89789	100
SRR18191575	SRS12152204	Fr_Fo_1998	stx1c	10	O110:H9	France	1998	Food	96197	100
SRR18191577	SRS12152203	Fr_Fo_1998	stx2d	663	O77/O17/O44/O106/O73:H18	France	1998	Food	142565	100
SRR18191579	SRS12152201	Fr_Fo_1998	stx2c	677	O174:H21	France	1998	Food	42439	100
SRR18191580	SRS12152202	Fr_Fo_2006	stx1d	132	O149:H1	France	2006	Food	133649	100
SRR18191582	SRS12152200	Fr_Fo_1997	stx2c	ND	O112:H19	France	1997	Food	144114	100
SRR18191584	SRS12152199	Fr_Fo_1997	stx1a	329	O136:H12	France	1997	Food	68897	100
SRR18191586	SRS12152198	Fr_Fo_1997	stx1c	10	O110:H9	France	1997	Food	87551	100
SRR18191588	SRS12152197	Fr_Fo_1997	stx1c	10	O110:H9	France	1997	Food	85050	100
SRR18191590	SRS12152196	Fr_Fo_1997	stx1a	329	O3:H12	France	1997	Food	63383	100
SRR18191596	SRS12152193	Fr_Fo_Nd	stx2c	11	O157:H7	France	ND	Food	124404	100
SRR18191598	SRS12152192	Fr_Fo_Nd	stx2c	7006	O157:H7	France	ND	Food	57505	100
SRR18191599	SRS12152191	Fr_Fo_2009	stx2a	10	O2:H27	France	2009	Food	50750	100
SRR18191601	SRS12152190	Fr_Fo_2009	stx2d	9537	O175:H16	France	2009	Food	136848	100
SRR18191603	SRS12152189	Fr_Fo_2009	stx2i	162	O8:H19	France	2009	Food	99986	100
SRR18191605	SRS12152188	Fr_Fo_2009	stx2a	603	O175:H16	France	2009	Food	122756	100
SRR18191606	SRS12152166	Fr_Fo_Nd	stx1c	675	O76:H19	France	ND	Food	95989	100
SRR18191608	SRS12152187	Fr_Fo_2007	stx2d	641	O91:H10	France	2007	Food	120053	100
SRR18191610	SRS12152185	Fr_Fo_2007	stx2a	223	-:H21	France	2007	Food	139608	100
SRR18191611	SRS12152186	Fr_Fo_2014	stx2c	342	O177:H25	France	2014	Food	79514	100
SRR18191614	SRS12152184	Fr_Fo_2014	stx2c	342	O177:H25	France	2014	Food	50670	100
SRR18191616	SRS12152183	Fr_Fo_Nd	stx1c,2b	13	O75:H8	France	ND	Food	149015	100
SRR18191618	SRS12152182	Fr_Fo_Nd	stx2d	718	O168:H8	France	ND	Food	94022	100
SRR18191624	SRS12152178	Fr_Fo_1997	stx2d	442	O91:H21	France	1997	Food	107785	100
SRR18191626	SRS12152177	Fr_Fo_1997	stx1a,2d	661	O174:H2	France	1997	Food	63494	100
SRR18191628	SRS12152176	Fr_Fo_1997	stx1a,2a	297	O179:H8	France	1997	Food	216168	100
SRR18191630	SRS12152175	Fr_Fo_1997	stx1a,2c	1794	O8:H21	France	1997	Food	92603	100
SRR18191632	SRS12152173	Fr_Fo_1995	stx1a,2a	6634	O79:H48	France	1995	Food	38658	100
SRR18191635	SRS12152172	Fr_Fo_1997	stx2b,2d	ND	O22:H16	France	1997	Food	115077	100
SRR18191637	SRS12152171	Fr_Fo_1995	stx2c	677	O174:H21	France	1995	Food	80264	100
SRR18191639	SRS12152170	Fr_Fo_1997	stx2a	11	O157:H7	France	1997	Food	91292	100
SRR18191641	SRS12152169	Fr_Fo_Nd	stx2c	7006	O157:H7	France	ND	Food	99239	100
SRR18191644	SRS12152167	Fr_Fo_2006	stx1a,2b	33	O91:H14	France	2006	Food	70978	100
SRR2015244	SRS932412	Ar_Hu_2014	stx2a	11	-:H7	Argentina	2014	Human	18515	100
SRR2015665	SRS932594	Ar_Fo_2014	stx2a	11	-:H7	Argentina	2014	Food	23979	100
SRR2015682	SRS932610	Ar_Hu_2006	stx2a	11	-:H7	Argentina	2006	Human	38864	100
SRR2015683	SRS933325	Ar_Fo_2008	stx2a	11	-:H7	Argentina	2008	Food	39676	100
SRR2015685	SRS932614	Ar_Fo_2002	stx2a	11	-:H7	Argentina	2002	Food	37647	100
SRR2015792	SRS932715	Ar_Hu_2002	stx2a	11	-:H7	Argentina	2002	Human	21724	100
SRR2015802	SRS932723	Ar_Hu_2007	stx2a	11	-:H7	Argentina	2007	Human	20441	100
SRR2015803	SRS932722	Ar_Fo_2014	stx2a	11	-:H7	Argentina	2014	Human	13370	100
SRR2015804	SRS932721	Ar_Hu_2008	stx2a	11	-:H7	Argentina	2008	Human	25114	100
SRR2015826	SRS932745	Ar_Hu_2006	stx2a	11	O157:H7	Argentina	2006	Human	33846	100
SRR2016393	SRS933195	Ar_Hu_2005	stx2a	11	-:H7	Argentina	2005	Human	34568	100
SRR2016400	SRS933198	Ar_Hu_2008	stx1a	11	-:H7	Argentina	2008	Human	43397	100
SRR21721510	SRS12152199	Fr_Fo_1997	stx1a	329	O136:H12	France	2017	Food	71774	100
SRR21721511	SRS12152236	Fr_Fo_2016	stx1a	21	O26:H11	France	2016	Food	104226	100
SRR21748932	SRS12152178	Fr_Fo_1997	stx2d	442	O91:H21	France	1997	Food	125147	100
SRR3993747	SRS1597277	US_Hu_1996	stx2a,2c	11	O157:H7	USA	1996	Human	116709	100
SRR5330931	SRS2039761	US_Hu_Nd	stx2a	342	O145:H25	USA	ND	Human	147957	100
SRR5927221	SRS2425357	Uy_Fo_2004	stx2a	679	O163:H19	Uruguay	2004	Food	150449	100
SRR5927222	SRS2425358	Uy_Fo_2005	stx1a,2a	443	O153/O178:H19	Uruguay	2005	Food	192622	100
SRR6184376	SRS2603526	Nz_Env_2016	stx1a	21	O26:H11	New Zealand	2016	Environment	71401	100
SRR6184378	SRS2603524	Nz_Ca_2016	stx1a	21	O26:H11	New Zealand	2016	Cattle	71401	100
SRR6184382	SRS2603519	Nz_Ca_2016	stx1a	21	O26:H11	New Zealand	2016	Cattle	91915	100
SRR6184383	SRS2603520	Nz_Fo_2016	stx1a,2a	11	O157:H7	New Zealand	2016	Food	146658	100
SRR6184384	SRS2603528	Nz_Fo_2016	stx1a	21	O26:H11	New Zealand	2016	Food	78936	100
SRR6184385	SRS2603518	Nz_Env_2016	stx1a	21	O26:H11	New Zealand	2016	Environment	71401	100
SRR6184386	SRS2603517	Nz_Env_2016	stx1a	21	O26:H11	New Zealand	2016	Environment	78918	100
SRR6184388	SRS2603515	Nz_Env_2015	stx1a	21	O26:H11	New Zealand	2015	Environment	101307	100
SRR6184390	SRS2603522	Nz_Env_2015	stx2a	11	O157:H7	New Zealand	2015	Environment	146650	100
SRR6184391	SRS2603512	Nz_Ca_2016	stx1a	21	O26:H11	New Zealand	2016	Cattle	92021	100
SRR6184392	SRS2603511	Nz_Ca_2015	stx1a	21	O26:H11	New Zealand	2015	Cattle	91915	100
SRR6184393	SRS2603510	Nz_Ca_2015	stx1a	21	O26:H11	New Zealand	2015	Cattle	91915	100
SRR6184395	SRS2603508	Nz_Env_2015	stx1a	21	O26:H11	New Zealand	2015	Environment	91915	100
SRR6184397	SRS2603506	Nz_Ca_2016	stx2a	11	O157:H7	New Zealand	2016	Cattle	146650	100
SRR6184398	SRS2603505	Nz_Ca_2016	stx1a	21	O26:H11	New Zealand	2016	Cattle	91915	100
SRR6184400	SRS2603503	Nz_Env_2015	stx1a	21	O26:H11	New Zealand	2015	Environment	92021	100
SRR6184401	SRS2603502	Nz_Ca_2015	stx1a	21	O26:H11	New Zealand	2015	Cattle	101263	100
SRR6184402	SRS2603501	Nz_Env_2015	stx1a	21	O26:H11	New Zealand	2015	Environment	91915	100
SRR6184403	SRS2603500	Nz_Env_2015	stx1a	21	O26:H11	New Zealand	2015	Environment	92041	100
SRR6184404	SRS2603499	Nz_Env_2015	stx1a	21	O26:H11	New Zealand	2015	Environment	71401	100
SRR6184405	SRS2603498	Nz_Env_2016	stx1a	21	O26:H11	New Zealand	2016	Environment	72713	100
SRR6184407	SRS2603496	Nz_Env_2015	stx2a	11	O157:H7	New Zealand	2015	Environment	133512	100
SRR6184408	SRS2603495	Nz_Env_2015	stx1a,2c	11	-:H7	New Zealand	2015	Environment	17154	100
SRR6222011	SRS2634012	Ar_Fo_2012	stx2c	332	-:H2	Argentina	2012	Food	97408	100
SRR6222063	SRS2634064	Ar_Hu_2013	stx2a	11	O157:H7	Argentina	2013	Human	125793	100
SRR6222230	SRS2634224	Ar_Hu_1988	stx2a	11	-:H7	Argentina	1988	Human	63624	100
SRR6222303	SRS2634300	Ar_Hu_2017	stx2a	11	O157:H7	Argentina	2017	Human	194582	100
SRR6222306	SRS2634304	Ar_Fo_2011	stx1a,2a	6661	O8:H19	Argentina	2011	Food	181843	100
SRR6222456	SRS2634422	Ar_Fo_2004	stx2a	11	O157:H7	Argentina	2004	Food	125414	100
SRR6222461	SRS2634427	Ar_Hu_2017	stx2a	11	O157:H7	Argentina	2017	Human	179743	100
SRR6222542	SRS2634506	Ar_Hu_2008	stx2d	679	O163:H19	Argentina	2008	Human	149734	100
SRR6222558	SRS2634521	Ar_Fo_2007	stx2c	677	O174:H21	Argentina	2007	Food	162983	100
SRR6236803	SRS2645685	Ar_Hu_1998	stx1a,2a	11	-:H7	Argentina	1998	Human	92365	100
SRR6236805	SRS2645687	Ar_Hu_2015	stx2a	11	-:H7	Argentina	2015	Human	92726	100
SRR6236812	SRS2645694	Ar_Hu_2015	stx2a	11	O157:H7	Argentina	2015	Human	109294	100
SRR6325067	SRS2716449	Py_Hu_2009	stx2a	11	O157:H7	Paraguay	2009	Human	147663	100
SRR6325070	SRS2716452	Py_Hu_2003	stx2c	11	O157:H7	Paraguay	2003	Human	142785	100
SRR6325149	SRS2716530	Ar_Hu_2017	stx2a	11	O157:H7	Argentina	2017	Human	114876	100
SRR6325372	SRS2716742	Pa_Hu_2009	stx2a	11	O157:H7	Paraguay	2009	Human	147614	100
SRR6425171	SRS2792441	Ar_Hu_2011	stx1a,2c,2a	11	O157:H7	Argentina	2011	Human	132961	100
SRR6428552	SRS2799538	Ar_Hu_1999	stx1a	1967	O103:H2	Argentina	1999	Human	135486	100
SRR6764066	SRS2992262	Cl_Ca_2016	stx2a	8134	O172:H25	Chile	2016	Cattle	77300	100
SRR6764067	SRS2992261	Cl_Ca_2016	stx2a	8134	O172:H25	Chile	2016	Cattle	96177	100
SRR6764068	SRS2992258	Cl_Ca_2016	stx1a	21	O26:H11	Chile	2016	Cattle	92058	100
SRR6764070	SRS2992260	Cl_Fo_2016	stx2c	8141	O174:H28	Chile	2016	Food	116845	100
SRR6764073	SRS2992255	Cl_Ca_2016	stx1a,2a	223	O113:H21	Chile	2016	Cattle	106738	100
SRR6764074	SRS2992254	Cl_Ca_2016	stx2a	58	O116:H21	Chile	2016	Cattle	46642	100
SRR6764075	SRS2992253	Cl_Ca_2016	stx1a	306	O98:H21	Chile	2016	Cattle	94438	100
SRR6764076	SRS2992252	Cl_Ca_2016	stx2g	718	O168:H8	Chile	2016	Cattle	95870	100
SRR6764077	SRS2992251	Cl_Fo_2016	stx2c	297	O93:H46	Chile	2016	Food	38470	100
SRR6764078	SRS2992250	Cl_Fo_2016	stx2c	2387	O185:H7	Chile	2016	Food	17157	99.98
SRR6764079	SRS2992249	Cl_Fo_2016	stx2c	297	O93:H46	Chile	2016	Food	28994	100
SRR6764080	SRS2992248	Cl_Fo_2016	stx2c	297	O93:H46	Chile	2016	Food	140517	100
SRR6764081	SRS2992247	Cl_Fo_2016	stx1a	101	O82:H8	Chile	2016	Food	157165	100
SRR6764082	SRS2992246	Cl_Fo_2016	stx2a	2458	O91:H21	Chile	2016	Food	143301	100
SRR6764083	SRS2992245	Cl_Fo_2016	stx2c	297	O93:H46	Chile	2016	Food	135290	100
SRR6764084	SRS2992244	Cl_Fo_2016	stx2c	297	O93:H46	Chile	2016	Food	34939	100
SRR6764085	SRS2992243	Cl_Ca_2016	stx2a	58	O116:H21	Chile	2016	Cattle	136206	100
SRR6764086	SRS2992242	Cl_Ca_2016	stx2a	58	O116:H21	Chile	2016	Cattle	104223	100
SRR6764087	SRS2992241	Cl_Fo_2016	stx2c	8138	O185:H7	Chile	2016	Food	162959	100
SRR6764088	SRS2992240	Cl_Fo_2016	stx1a,2a	101	O82:H8	Chile	2016	Food	157531	100
SRR6764089	SRS2992239	Cl_Ca_2016	stx2a	2458	O91:H21	Chile	2016	Cattle	90467	100
SRR6764090	SRS2992237	Cl_Ca_2016	stx2a	2458	O91:H21	Chile	2016	Cattle	123978	100
SRR6764091	SRS2992238	Cl_Ca_2016	stx1a,2a	657	O183:H18	Chile	2016	Cattle	335744	100
SRR6764092	SRS2992236	Cl_Ca_2016	stx2c	192	O153/O178:H19	Chile	2016	Cattle	113150	100
SRR6764093	SRS2992235	Cl_Ca_2016	stx1a,2a	443	O153/O178:H19	Chile	2016	Cattle	116447	100
SRR6764094	SRS2992234	Cl_Fo_2016	stx2c	677	O174:H21	Chile	2016	Food	88671	100
SRR6764096	SRS2992232	Cl_Fo_2016	stx2a	1125	-:H19	Chile	2016	Food	50146	100
SRR6764097	SRS2992231	Cl_Fo_2016	stx1a,2c	1613	O8:H21	Chile	2016	Food	42885	100
SRR6764099	SRS2992265	Cl_Fo_2016	stx2c	2387	O185:H7	Chile	2016	Food	63551	100
SRR6764100	SRS2992229	Cl_Fo_2016	stx2d	446	O22:H8	Chile	2016	Food	61015	100
SRR6764102	SRS2992227	Cl_Fo_2016	stx2c	297	O93:H46	Chile	2016	Food	126968	100
SRR6764103	SRS2992226	Cl_Fo_2016	stx2c	677	O174:H21	Chile	2016	Food	84856	100
SRR6764104	SRS2992225	Cl_Ca_2016	stx2a	297	O130:H11	Chile	2016	Cattle	174105	100
SRR6764105	SRS2992223	Cl_Ca_2016	stx2a	58	O116:H21	Chile	2016	Cattle	50061	100
SRR6764106	SRS2992224	Cl_Ca_2016	stx1a,2a	443	O178/O153:H19	Chile	2016	Cattle	147875	100
SRR6764108	SRS2992221	Cl_Ca_2016	stx1a,2a	443	O153/O178:H19	Chile	2016	Cattle	22125	99.78
SRR6764110	SRS2992219	Cl_Fo_2016	stx2a	223	O113:H21	Chile	2016	Food	156127	100
SRR6764114	SRS2992215	Cl_Fo_2016	stx2d	2388	O15:H27	Chile	2016	Food	113116	100
SRR6764115	SRS2992216	Cl_Fo_2016	stx2c	332	O171:H2	Chile	2016	Food	42380	100
SRR6764116	SRS2992214	Cl_Fo_2016	stx2c	297	O93:H46	Chile	2016	Food	135613	100
SRR6764117	SRS2992213	Cl_Fo_2016	stx2a	442	O91:H21	Chile	2016	Food	46611	100
SRR6764119	SRS2992211	Cl_Fo_2016	stx2c	677	-:H21	Chile	2016	Food	112452	100
SRR6764120	SRS2992210	Cl_Fo_2016	stx1a,2c	8135	O116:H21	Chile	2016	Food	104209	100
SRR6764121	SRS2992209	Cl_Ca_2016	stx2d	446	O22:H8	Chile	2016	Cattle	166660	100
SRR6764124	SRS2992206	Cl_Ca_2016	stx2a	223	O113:H21	Chile	2016	Cattle	115632	100
SRR6764126	SRS2992205	Cl_Ca_2016	stx2c	332	O171:H2	Chile	2016	Cattle	19094	99.63
SRR6764127	SRS2992203	Cl_Ca_2016	stx2c,2d	443	O153/O178:H19	Chile	2016	Cattle	26399	99.79
SRR6764129	SRS2992200	Cl_Ca_2016	stx2a	8134	O172:H25	Chile	2016	Cattle	40623	99.99
SRR6764131	SRS2992199	Cl_Ca_2016	stx2c	173	O181:H49	Chile	2016	Cattle	54128	100
SRR6764132	SRS2992198	Cl_Ca_2016	stx2g	718	O168:H8	Chile	2016	Cattle	124116	100
SRR6764134	SRS2992197	Cl_Ca_2016	stx2a	332	O171:H2	Chile	2016	Cattle	37272	100
SRR6764136	SRS2992194	Cl_Ca_2016	stx2d	446	O22:H8	Chile	2016	Cattle	38502	99.97
SRR6764137	SRS2992193	Cl_Ca_2016	stx2d	718	O168:H8	Chile	2016	Cattle	96042	100
SRR6764138	SRS2992191	Cl_Ca_2016	stx1a,2a	223	O113:H21	Chile	2016	Cattle	34171	99.97
SRR6764140	SRS2992192	Cl_Fo_2016	stx2c,2b	56	O113:H21	Chile	2016	Food	143659	100
SRR6764143	SRS2992186	Cl_Ca_2016	stx2a	297	O130:H11	Chile	2016	Cattle	89076	100
SRR6952375	SRS3133037	Uy_Fo_2005	stx1c,2d	2388	O15:H27	Uruguay	2005	Food	127315	100
SRR7693834	SRS3669754	Ec_Hu_2015	stx1a	21	O69:H11	Ecuador	2015	Human	58500	100
SRR7693849	SRS3669741	Ec_Hu_2015	stx1a	16	-:H8	Ecuador	2015	Human	44451	100
SRR7947248	SRS3602586	Ar_Hu_1999	stx2a	32	O145:-	Argentina	1999	Human	106617	100
SRR9719346	SRS5126337	US_Nd_Nd	stx1a	17	-:H2	USA	ND	ND	29347	100
SRR9719348	SRS5126335	US_Nd_1978	stx1a	21	-:H11	USA	1978	ND	18081	100
SRR9719349	SRS5126334	Nd_Nd_Nd	stx1a	17	-:H2	ND	ND	ND	75784	100
SRR9719350	SRS5126333	US_Nd_Nd	stx1a	32	ND	USA	ND	ND	45007	100
SRR9719352	SRS5126331	De_Nd_1991	stx1a,2c	11	-:H7	Germany	1991	ND	18941	100
SRR9719353	SRS5126330	US_Nd_Nd	stx1c	43	-:H10	USA	ND	ND	20978	100
SRR9719354	SRS5126329	US_Nd_Nd	stx2i	88	O8:H30	USA	ND	ND	18941	100
SRR9719355	SRS5126328	US_Nd_Nd	stx1a	21	O26:H11	USA	ND	ND	52434	100
SRR9719356	SRS5126327	US_Nd_1991	stx1a	21	-:H11	USA	1991	ND	17349	100
SRR9719357	SRS5126326	De_Nd_1998	stx1a	21	-:H11	Germany	1998	ND	15889	100
SRR9719358	SRS5126325	US_Nd_1986	stx1a	16	-:H8	USA	1986	ND	48075	100
SRR9719359	SRS5126324	Nd_Nd_1997	stx1a,2c	11	-:H7	ND	1997	ND	28464	100
SRR9719360	SRS5126323	US_Nd_1986	stx1a	21	-:H11	USA	1986	ND	22835	100
SRR9719361	SRS5126322	US_Nd_2003	stx2a	58	O153:H25	USA	2003	ND	154807	100
SRR9972656	SRS5272438	De_Ca_1999	stx1a	1079	O182/O6:H49	Germany	1999	Cattle	93256	100
SRR9972658	SRS5272436	De_Ca_1999	stx2c	332	O171:H2	Germany	1999	Cattle	130927	100
SRR9972659	SRS5272435	De_Ca_1999	stx1a	5472	O103:H2	Germany	1999	Cattle	104983	100
SRR9972660	SRS5272434	De_Ca_1998	stx2a	660	O172:H25	Germany	1998	Cattle	71039	100
SRR9972663	SRS5272431	De_Ca_1997	stx1a	688	O156:H25	Germany	1997	Cattle	90086	100
SRR9972665	SRS5272429	De_Ca_1998	stx1a	300	O182:H25	Germany	1998	Cattle	91284	100
SRR9972666	SRS5272428	De_Ca_1997	stx2a	119	O165:H25	Germany	1997	Cattle	38438	100
SRR9972668	SRS5272426	De_Ca_1997	stx2a	119	O165:H25	Germany	1997	Cattle	88300	100
SRR9972669	SRS5272425	De_Ca_1998	stx1a,2a	21	O26:H11	Germany	1998	Cattle	73587	100
SRR9972670	SRS5272424	De_Ca_1998	stx2a	658	O185:H28	Germany	1998	Cattle	322702	100
SRR9972672	SRS5272422	De_Ca_1998	stx1a	300	O156:H25	Germany	1998	Cattle	94732	100
SRR9972674	SRS5272420	De_Ca_1997	stx1a,2a	21	O26:H11	Germany	1997	Cattle	73595	100
SRR9972675	SRS5272419	De_Ca_1998	stx1a,2c	11	O157:H7	Germany	1998	Cattle	147472	100
SRR9972676	SRS5272418	De_Ca_1997	stx1a	1705	O26:H11	Germany	1997	Cattle	78917	100
SRR9972677	SRS5272417	De_Ca_1997	stx2c	11	O157:H7	Germany	1997	Cattle	133131	100
SRR9972678	SRS5272416	De_Ca_1997	stx1a	306	O84:H2	Germany	1997	Cattle	88551	100
SRR9972679	SRS5272415	De_Ca_2006	stx2c	677	O174:H21	Germany	2006	Cattle	135660	100
SRR9972681	SRS5272413	De_Ca_2006	stx1a	306	O84:H2	Germany	2006	Cattle	91363	100
SRR9972682	SRS5272412	De_Ca_2006	stx2c	1794	O8:H21	Germany	2006	Cattle	164847	100

## Sheet: Supp. Table 2
Supplementary Table 2: Differences between cattle and human hosts using a Z-test for differences in proportions. Positive values indicate increased proportion in cattle and negative values increased proportion in humans.
Gene	z*	p
stgA	11.9836	0
stgB	11.9836	0
stgC	11.9836	0
stgD	11.2755	0
yadM	10.0379	0
sab	9.37208	0
yadL	9.11621	0
ybgP	8.87073	0
ybgQ	8.87073	0
ECSE_3324	8.82803	0
ybgO	8.6861	0
ECSE_3327	8.57548	0
ECSE_3326	8.5704	0
saa	8.39902	0
ECSE_3325	8.2591	2.22045e-16
ehaA	7.7111	1.24345e-14
yadN	7.09153	1.32627e-12
ehaG	6.74907	1.48801e-11
yehC	6.73168	1.67721e-11
yehD	6.55048	5.73532e-11
yehE	6.49794	8.14253e-11
yehA	6.2744	3.5099e-10
espP	6.14335	8.07993e-10
yraK	5.62067	1.90215e-08
yehB	5.41702	6.0599e-08
c1935	5.00834	5.49006e-07
c1936	4.67621	2.92222e-06
ydeT	4.38711	1.14866e-05
ycgV	3.97751	6.9641e-05
iha	3.48124	0.000499101
yraI	3.35098	0.00080526
ycbQ	3.09473	0.00196994
yadV	3.08012	0.00206916
ycbT	2.82411	0.00474114
fdeC	2.72052	0.00651792
ecpE	2.68211	0.00731598
yraH	2.58626	0.00970234
fimI	2.54834	0.0108236
ycbF	2.54718	0.0108596
ecpR	2.5364	0.0111999
sfmA	2.42348	0.0153725
ycbR	2.42348	0.0153725
ycbU	2.42348	0.0153725
ecpD	2.40213	0.0162997
ecpA	2.38668	0.0170014
fimB	2.35598	0.0184738
csgD	2.14768	0.0317388
ecpB	2.01994	0.0433895
sfmD	2.01994	0.0433895
aalB_F41_gene3	1.94683	0.0515553
fimG	1.91826	0.0550786
fimH	1.91826	0.0550786
sfmC	1.91666	0.0552806
ecpC	1.76833	0.0770053
fimA	1.71656	0.0860595
sfmF	1.71615	0.0861337
ycbV	1.67401	0.0941296
ycbS	1.58601	0.112737
fimE	1.45882	0.144615
fimD	1.42646	0.153736
yraJ	1.42592	0.15389
csgA	1.35263	0.176175
f17a-A	1.22715	0.219766
f17a-G_f17b-G_f17d-G	1.22715	0.219766
ldaE	1.22715	0.219766
ldaF	1.22715	0.219766
ldaH	1.22715	0.219766
csgB	1.16627	0.243503
csgC	0.955123	0.339515
hcpA	0.955123	0.339515
sfmH	0.494463	0.620979
fimC	0.390661	0.696048
f17a-C_f17b-C_f17d-C	0.192621	0.847256
f17a-D_f17b-D_f17d-D	0.192621	0.847256
ydeQ	0.161284	0.87187
fimF	0.0529945	0.957736
sfpA	0.0448315	0.964242
sfpC	0.0448315	0.964242
sfpD	0.0448315	0.964242
sfpF	0.0448315	0.964242
sfpG	0.0448315	0.964242
sfpH	0.0448315	0.964242
sfpJ	0.0448315	0.964242
pixB	-0.0756977	0.93966
pixG	-0.161284	0.87187
hcpB	-0.192621	0.847256
pixC	-0.424611	0.67112
ydeR	-0.435595	0.663131
pixA	-0.561658	0.574349
yeeJ	-0.563403	0.57316
pixD	-0.66976	0.503011
pixF	-0.66976	0.503011
pixJ	-0.66976	0.503011
csgG	-1.22715	0.219766
aufB	-1.32904	0.183834
aufC	-1.32904	0.183834
aufD	-1.32904	0.183834
aufE	-1.32904	0.183834
focF_sfaG_sfaG2	-1.35263	0.176175
tsh	-1.35263	0.176175
ydeS	-1.42219	0.154971
flu	-1.42241	0.154907
pixH	-1.42646	0.153736
aufG	-1.49935	0.133782
afaA-VIII	-1.65894	0.0971287
afaC-VIII	-1.65894	0.0971287
focC_sfaE_sfaE2	-1.65894	0.0971287
aufF	-1.66436	0.0960403
hcpC	-1.73787	0.0822337
aufA	-1.8245	0.0680767
aalG_clpL	-1.91826	0.0550786
afaB-VIII	-1.91826	0.0550786
focD_sfaF_sfaF2	-1.91826	0.0550786
afaD-VIII	-2.14768	0.0317388
afaE-VIII	-2.14768	0.0317388
afaF-VIII	-2.14768	0.0317388
focB_sfaB_sfaB2	-2.14768	0.0317388
focI1_sfaC_sfaC2	-2.14768	0.0317388
focI2_sfaD_sfaD2	-2.14768	0.0317388
papX_sfaX_sfaX2	-2.35598	0.0184738
yfcO	-2.35598	0.0184738
ybgD	-2.35995	0.0182772
efa1_lifA	-2.41487	0.0157408
toxB	-2.89507	0.00379071
aatA	-2.89775	0.00375854
yadK	-2.94572	0.00322205
eibG	-3.05884	0.00222195
yqiH	-3.21272	0.00131484
yqiI	-3.21272	0.00131484
yadC	-3.24413	0.00117809
htrE	-3.50262	0.000460712
ygiL	-3.50262	0.000460712
yqiG	-3.50262	0.000460712
yfcP	-3.64007	0.000272563
yfcQ	-3.64007	0.000272563
yfcR	-3.64007	0.000272563
yfcU	-3.64007	0.000272563
yfcV	-3.64007	0.000272563
yfcS	-3.90266	9.51403e-05
yhcF	-4.51204	6.42077e-06
gltF	-4.62476	3.7504e-06
yhcA	-4.62476	3.7504e-06
yhcD	-4.62476	3.7504e-06
yhcE	-4.62476	3.7504e-06
tia	-5.62616	1.84269e-08
aatB	-5.79261	6.92999e-09
paa	-6.02292	1.71299e-09
ehaB	-6.53963	6.16711e-11
eae	-7.07001	1.54921e-12
lpfA2	-7.55698	4.13003e-14
lpfB2	-7.55698	4.13003e-14
lpfC2	-7.55698	4.13003e-14
lpfD'2	-7.55698	4.13003e-14
lpfD2	-7.55698	4.13003e-14
lpfA	-7.72774	1.08802e-14
lpfB	-7.72774	1.08802e-14
lpfC	-7.72774	1.08802e-14
lpfC'	-7.72774	1.08802e-14
lpfD	-7.72774	1.08802e-14
lpfE	-7.72774	1.08802e-14
cah	-8.51921	0
ypjA	-8.74819	0

## Sheet: Supp. Table 3
Supplementary Table 3: Biological processes enriched in cattle- and human-associated STEC genomes.
Host	Process	Enrichment FDR	Fold Enrichment	Pathway	Genes
Cattle	Biological	0.00304746	13.4363	GO:0006457 protein folding	ybgP,yehC,yraI
Cattle	Molecular	2.72e-06	60.2597	GO:0015473 fimbrial usher porin activity	ybgQ,ydeT,sfmD,yehB
Cattle	Biological	7.28e-14	39.4558	GO:0043709 cell adhesion involved in single-species biofilm formation	fimI,yraK,yehA,yehD,yadN,ycbU,sfmA,yraH,yadL,yadM
Human	Biological	0.0302577	51.5556	GO:0051595 response to methylglyoxal	yqiI
Cattle	Biological	3.07e-17	44.1905	GO:0007155 cell adhesion	yadM,yraK,yraH,fimI,yehD,yehA,ycbU,ybgO,sfmA,yadN,yadL,yadV
Human	Biological	5.76e-16	57.284	GO:0007155 cell adhesion	yfcQ,yfcP,yadK,yfcR,yadC,yfcV,ygiL,ybgD,htrE,yqiI
Cattle	Celular	0.0161206	5.26077	GO:0009279 cell outer membrane	yehB,sfmD,ybgQ,ydeT
Human	Celular	0.0394652	6.13757	GO:0009279 cell outer membrane	ypjA,htrE,yhcD
Cattle	Celular	1.7e-20	58.2239	GO:0009289 pilus	yadN,yraK,yadM,ybgO,sfmA,yadL,yehD,ecpD,fimI,ycbU,yraH,yehA,ecpA
Human	Celular	2.11e-14	62.7027	GO:0009289 pilus	yfcQ,ybgD,yfcP,yfcR,yfcV,yadK,ygiL,yadC,yqiI
Cattle	Biological	4.24e-08	59.1837	GO:0009297 pilus assembly	ydeT,ybgQ,yehB,fimI,sfmD
Human	Biological	0.00346069	36.8254	GO:0009297 pilus assembly	htrE,yhcD
Cattle	Celular	0.0161206	4.10184	GO:0030288 outer membrane-bounded periplasmic space	yehC,yraI,ycbF,yadV,ybgP
Human	Celular	0.03297	5.10451	GO:0030288 outer membrane-bounded periplasmic space	yfcS,yhcA,gltF,yqiH
Cattle	Celular	0.0161206	4.43086	GO:0042597 periplasmic space	yraI,yehC,ybgP,ycbF,yadV
Human	Biological	3.35e-12	49.1005	GO:0043709 cell adhesion involved in single-species biofilm formation	ygiL,yfcV,yadK,yadC,yfcR,yfcQ,ybgD,yfcP
Cattle	Biological	8.81e-26	60.2597	GO:0043711 pilus organization	yraI,yehD,ybgP,yraK,yadM,sfmA,yraH,sfmD,yadL,ycbU,yehC,yadV,yadN,fimI,yehB,ycbF
Human	Biological	4.83e-18	64.4444	GO:0043711 pilus organization	yadK,ybgD,yqiH,yfcP,ygiL,yfcQ,yfcR,yfcS,yadC,yfcV,htrE
Cattle	Biological	2.68e-06	26.7281	GO:0061077 chaperone-mediated protein folding	yehC,ybgP,yraI,yadV,ycbF
Human	Biological	0.0113378	16.6308	GO:0061077 chaperone-mediated protein folding	yqiH,yfcS
Cattle	Biological	0.00022846	10.6227	GO:0071555 cell wall organization	yehC,ybgP,yraI,yadV,ycbF
Human	Biological	0.00684069	9.91453	GO:0071555 cell wall organization	yqiH,yhcA,yfcS

## Sheet: Supp. Table 4
Supplementary Table 4: Enriched genes found in GWAS analysis according to host.
Host	Symbol	Ensembl Gene ID	Entrez	Type	Species	Chr	Position (Mbp)	Description
cattle	yadK	B0136	944835	coding	Escherichia coli		0.1510	putative fimbrial protein YadK
cattle	codB	B0336	944994	coding	Escherichia coli		0.3549	cytosine transporter
cattle	ybbY	B0513	945131	coding	Escherichia coli		0.5406	putative purine transporter
cattle	ybgP	B0717	945110	coding	Escherichia coli		0.7490	putative fimbrial chaperone YbgP
cattle	ycaQ	B0916	945524	coding	Escherichia coli		0.9694	interstrand DNA crosslink repair glycosylase
cattle	ycjO	B1311	945888	coding	Escherichia coli		1.3732	putative ABC transporter membrane subunit YcjO
cattle	rstB	B1609	948870	coding	Escherichia coli		1.6829	sensory histidine kinase RstB
cattle	ydiT	B1700	946214	coding	Escherichia coli		1.7827	ferredoxin-like protein YdiT
cattle	yebZ	B1840	947078	coding	Escherichia coli		1.9237	CopD family protein
cattle	plaP	B2014	946533	coding	Escherichia coli		2.0857	putrescine:H(+) symporter PlaP
cattle	hisG	B2019	946549	coding	Escherichia coli		2.0902	ATP phosphoribosyltransferase
cattle	wcaK	B2045	946569	coding	Escherichia coli		2.1171	colanic acid biosynthesis pyruvyl transferase WcaK
cattle	fcl	B2052	946563	coding	Escherichia coli		2.1262	GDP-L-fucose synthase
cattle	prmB	B2330	946805	coding	Escherichia coli		2.4475	ribosomal protein L3 N(5)-glutamine methyltransferase
cattle	narQ	B2469	946948	coding	Escherichia coli		2.5857	sensor histidine kinase NarQ
cattle	hyfR	B2491	948886	coding	Escherichia coli		2.6119	DNA-binding transcriptional activator HyfR
cattle	yfgO	B2493	945894	coding	Escherichia coli		2.6148	putative transporter YfgO
cattle	pdeF	B2503	946968	coding	Escherichia coli		2.6267	cyclic di-GMP phosphodiesterase PdeF
cattle	ascF	B2715	947154	coding	Escherichia coli		2.8395	beta-glucoside specific PTS enzyme IIBC component
cattle	recB	B2820	947286	coding	Escherichia coli		2.9525	exodeoxyribonuclease V subunit RecB
cattle	yggM	B2956	947455	coding	Escherichia coli		3.0986	DUF1202 domain-containing protein YggM
cattle	ygjI	B3078	947579	coding	Escherichia coli		3.2262	putative transporter YgjI
cattle	aaeR	B3243	947760	coding	Escherichia coli		3.3895	DNA-binding transcriptional activator AaeR
cattle	nikB	B3477	947986	coding	Escherichia coli		3.6152	Ni(2(+)) ABC transporter membrane subunit NikB
cattle	waaP	B3630	948150	coding	Escherichia coli		3.8052	lipopolysaccharide core heptose (I) kinase
cattle	bglB	B3721	948234	coding	Escherichia coli		3.9023	6-phospho-beta-glucosidase B
cattle	bglF	B3722	948236	coding	Escherichia coli		3.9037	beta-glucoside specific PTS enzyme II/BglG kinase/BglG phosphatase
cattle	fdhF	B4079	948584	coding	Escherichia coli		4.2972	formate dehydrogenase H
cattle	mdtO	B4081	948582	coding	Escherichia coli		4.3010	putative multidrug efflux pump subunit MdtO
cattle	rpiB	B4090	948602	coding	Escherichia coli		4.3133	allose-6-phosphate isomerase/ribose-5-phosphate isomerase B
cattle	groL	B4143	948665	coding	Escherichia coli		4.3710	chaperonin GroEL
cattle	tldE	B4235	948750	coding	Escherichia coli		4.4580	metalloprotease subunit TldE
cattle	pyrI	B4244	948763	coding	Escherichia coli		4.4710	aspartate carbamoyltransferase- PyrI subunit
cattle	rrfG	B2588	947070	rRNA	Escherichia coli		2.7261	NA
human	rirA	B4760	63925660	ncRNA	Escherichia coli		3.8082	NA
human	yaaJ	B0007	944745	coding	Escherichia coli		0.0065	putative transporter YaaJ
human	panD	B0131	945686	coding	Escherichia coli		0.1463	aspartate 1-decarboxylase proenzyme
human	lpxA	B0181	944849	coding	Escherichia coli		0.2026	acyl-
human	pdeL	B0315	947459	coding	Escherichia coli		0.3324	DNA-binding transcriptional regulator/c-di-GMP phosphodiesterase PdeL
human	yahE	B0319	947134	coding	Escherichia coli		0.3359	DUF2877 domain-containing protein YahE
human	glsA	B0485	946187	coding	Escherichia coli		0.5116	glutaminase 1
human	ybbY	B0513	945131	coding	Escherichia coli		0.5406	putative purine transporter
human	pheP	B0576	945199	coding	Escherichia coli		0.6020	phenylalanine:H(+) symporter PheP
human	kdpD	B0695	946744	coding	Escherichia coli		0.7217	sensor histidine kinase KdpD
human	ybgQ	B0718	946537	coding	Escherichia coli		0.7497	putative fimbrial usher protein YbgQ
human	galK	B0757	945358	coding	Escherichia coli		0.7888	galactokinase
human	modF	B0760	945368	coding	Escherichia coli		0.7923	ABC family protein ModF
human	ybhH	B0769	945375	coding	Escherichia coli		0.8008	putative isomerase YbhH
human	yliI	B0837	945467	coding	Escherichia coli		0.8787	aldose sugar dehydrogenase YliI
human	macB	B0879	945164	coding	Escherichia coli		0.9203	ABC-type tripartite efflux pump ATP binding/membrane subunit
human	ycaQ	B0916	945524	coding	Escherichia coli		0.9694	interstrand DNA crosslink repair glycosylase
human	phoH	B1020	948010	coding	Escherichia coli		1.0850	ATP-binding protein PhoH
human	ycgB	B1188	946365	coding	Escherichia coli		1.2357	PF04293 family protein YcgB
human	ychS	B1228	945809	coding	Escherichia coli		1.2867	putative uncharacterized protein YchS
human	kilR	B1352	945921	coding	Escherichia coli		1.4180	inhibitor of FtsZ
human	ydcJ	B1423	945991	coding	Escherichia coli		1.4953	DUF1338 domain-containing protein YdcJ
human	ydcU	B1442	945976	coding	Escherichia coli		1.5138	putative ABC transporter membrane subunit YdcU
human	lsrG	B1518	946073	coding	Escherichia coli		1.6070	(4S)-4-hydroxy-5-phosphonooxypentane-2-3-dione isomerase
human	fadK	B1701	946213	coding	Escherichia coli		1.7830	short chain acyl-CoA synthetase
human	chbG	B1733	946231	coding	Escherichia coli		1.8164	chitooligosaccharide monodeacetylase ChbG
human	ynjD	B1756	944965	coding	Escherichia coli		1.8387	putative ABC transporter ATP-binding protein YnjD
human	yeaV	B1801	947326	coding	Escherichia coli		1.8832	putative transporter YeaV
human	tap	B1885	946397	coding	Escherichia coli		1.9694	methyl-accepting chemotaxis protein Tap
human	flu	B2000	946540	coding	Escherichia coli		2.0715	self recognizing antigen 43 (Ag43) autotransporter
human	wzxC	B2046	946581	coding	Escherichia coli		2.1187	colanic acid repeat unit flippase
human	gmm	B2051	946559	coding	Escherichia coli		2.1257	GDP-mannose mannosyl hydrolase
human	gmd	B2053	946562	coding	Escherichia coli		2.1272	GDP-mannose 4-6-dehydratase
human	wza	B2062	946558	coding	Escherichia coli		2.1361	outer membrane polysaccharide export protein Wza
human	nuoN	B2276	945136	coding	Escherichia coli		2.3900	NADH:quinone oxidoreductase subunit N
human	dedA	B2317	946798	coding	Escherichia coli		2.4341	DedA family protein DedA
human	yfcS	B2336	946418	coding	Escherichia coli		2.4516	putative fimbrial chaperone YfcS
human	nupC	B2393	946895	coding	Escherichia coli		2.5130	nucleoside:H(+) symporter NupC
human	hyfF	B2486	946962	coding	Escherichia coli		2.6069	hydrogenase 4 component F
human	uacT	B2888	949017	coding	Escherichia coli		3.0314	urate:H(+) symporter
human	qseC	B3026	947174	coding	Escherichia coli		3.1705	sensor histidine kinase QseC
human	aaeA	B3241	947748	coding	Escherichia coli		3.3882	aromatic carboxylic acid efflux pump membrane fusion protein
human	aaeR	B3243	947760	coding	Escherichia coli		3.3895	DNA-binding transcriptional activator AaeR
human	yhfX	B3381	947889	coding	Escherichia coli		3.5098	putative PLP-binding protein YhfX
human	yhjJ	B3527	948040	coding	Escherichia coli		3.6804	peptidase M16 family protein YhjJ
human	yhjY	B3548	948073	coding	Escherichia coli		3.7122	putative outer membrane protein YhjY
human	glyS	B3559	948080	coding	Escherichia coli		3.7223	glycine--tRNA ligase subunit beta
human	mnmG	B3741	948248	coding	Escherichia coli		3.9237	5-carboxymethylaminomethyluridine-tRNA synthase subunit MnmG
human	btsT	B4354	948914	coding	Escherichia coli		4.5891	pyruvate:H(+) symporter
human	exoD	B0539	947902	pseudo	Escherichia coli		0.5661	NA
human	rhsE	B1456	946026	pseudo	Escherichia coli		1.5279	NA
human	yedS	B4496	2847763	pseudo	Escherichia coli		2.0341	NA
human	ypaA	B4543	1450280	pseudo	Escherichia coli		2.3578	NA
human	yjgX	B4575	4056033	pseudo	Escherichia coli		4.4996	NA

## Sheet: Supp. Table 5
Supplementary Table 5: Variants distribution according to hosts.
	Cattle-associated		Human-associated
Gene	Variants	Variants rate	Variants	Variants rate
aafA_483	1	483	1	483
aafB_441	1	441	1	441
aalA_537	1	537	70	7
aufB_780	1	780	11	70
aufC_2595	1	2595	62	41
cfaC_2610	1	2610	1	2610
cofH_1335	1	1335	1	1335
cofS_852	1	852	1	852
csaC_2604	1	2604	1	2604
cshE_777	1	777	1	777
cssA_465	1	465	1	465
cstB_1722	1	1722	1	1722
f17a-A_546	1	546	8	68
f17a-C_2469	1	2469	1	2469
fanD_2385	1	2385	1	2385
fanF_1002	1	1002	1	1002
fasB_702	1	702	1	702
fedA_531	1	531	1	531
fotF_555	1	555	1	555
ldaI_798	1	798	15	53
lngP_855	1	855	1	855
lpfD_2_1083	1	1083	7	154
papH_588	1	588	1	588
pixA_507	1	507	6	84
pixB_258	1	258	1	258
pixF_519	1	519	4	129
pixG_993	1	993	8	124
pixJ_564	1	564	2	282
ralH_783	1	783	1	783
sfaG_528	1	528	1	528
sfpA_525	1	525	9	58
sfpJ_564	1	564	19	29
yfcR_513	1	513	3	171
aalG_534	2	267	73	7
aatB_822	2	411	2	411
afaD-VIII_420	2	210	2	210
aggD_759	2	379	2	379
cofA_717	2	358	2	358
csfB_675	2	337	2	337
cshG_768	2	384	2	384
cssC_699	2	349	2	349
cswB_738	2	369	1	738
cswD_2508	2	1254	2	1254
cswG_1251	2	625	2	625
f17a-D_723	2	361	2	361
faeJ_774	2	387	51	15
fasG_1188	2	594	2	594
hdaC_2529	2	1264	2	1264
lngD_1479	2	739	2	739
lngH_1335	2	667	2	667
lngT_444	2	222	2	222
lngX2_222	2	111	2	111
lpfB_699	2	349	45	15
lpfE_531	2	265	5	106
mrkB_726	2	363	1	726
mrkC_2487	2	1243	2	1243
pixD_732	2	366	4	183
sfaB_330	2	165	2	165
sfpD_732	2	366	16	45
sfpH_573	2	286	21	27
ygiL_552	2	276	42	13
yqiH_750	2	375	54	13
agg3D_753	3	251	2	376
f17b-C_2538	3	846	2	1269
paa_759	3	253	17	44
papC_2511	3	837	2	1255
papD_735	3	245	2	367
yadM_570	3	190	41	13
aalH_741	4	185	80	9
csgF_417	4	104	18	23
lpfC__1458	4	364	80	18
mrkD_996	4	249	4	249
yadC_1239	4	309	89	13
ybgD_567	4	141	16	35
yqiI_1065	4	266	79	13
csgB_456	5	91	11	41
csgE_390	5	78	12	32
cshF_801	5	160	3	267
fotB_693	5	138	5	138
pixC_2511	5	502	42	59
sfpC_2508	5	501	99	25
yfcQ_489	5	97	19	25
afaB-VIII_768	6	128	6	128
f17d-C_2469	6	411	3	823
focA_543	6	90	2	271
lngX1_381	6	63	11	34
sfaF_1113	6	185	5	222
yadL_606	6	101	54	11
aggC_2529	7	361	5	505
aggR_798	7	114	7	114
aidA_2850	7	407	7	407
bfpL_450	7	64	5	90
aafC_2571	8	321	7	367
escF_222	8	27	10	22
focF_528	8	66	4	132
fotA_618	8	77	6	103
sfmA_543	8	67	17	31
yadK_597	8	74	43	13
aalF_798	9	88	93	8
ycbU_543	9	60	18	30
aufG_1122	10	112	36	31
csgC_333	10	33	13	25
escS_270	10	27	13	20
orf2_219	10	21	15	14
ydeR_504	10	50	24	21
sfaY_741	11	67	6	123
ycbQ_540	11	49	30	18
ecpA_588	12	49	24	24
fimG_504	12	42	26	19
yadN_585	12	48	64	9
aalB_2319	13	178	184	12
csgD_651	13	50	21	31
espB_966	13	74	45	21
ompA_1041	13	80	34	30
yfcP_540	13	41	25	21
sfmF_516	14	36	30	17
ydeS_531	14	37	37	14
yehE_282	14	20	21	13
cshC_777	15	51	23	33
cshD_492	15	32	32	15
fimB_603	15	40	38	15
ler_372	15	24	17	21
ycbV_516	15	34	30	17
aufF_801	16	50	25	32
orf3_315	16	19	15	21
sfmC_693	16	43	29	23
ycbR_702	16	43	23	30
yfcV_564	16	35	57	9
aalC_876	17	51	76	11
csgA_456	17	26	45	10
ecpR_591	17	34	28	21
escO_378	17	22	19	19
afaE-VIII_513	18	28	16	32
bfpG_402	18	22	1	402
escR_654	18	36	21	31
ybgP_729	18	40	66	11
yraH_585	18	32	32	18
aalE_798	19	42	8	99
bfpA_582	19	30	2	291
fimF_531	19	27	41	12
fimI_540	19	28	42	12
focD_2631	19	138	13	202
mrkE_738	20	36	32	23
ycbT_1071	20	53	67	15
faeI_765	21	36	49	15
fimE_597	21	28	34	17
aalD_492	22	22	45	10
cshA_573	22	26	7	81
ecpB_669	22	30	36	18
fimC_726	22	33	41	17
ycbF_711	22	32	43	16
yraI_766	22	34	37	20
csgG_834	23	36	24	34
fimA_549	23	23	85	6
fotC_444	23	19	1	444
stgA_573	23	24	32	17
yraK_1092	23	47	41	26
faeE_861	25	34	63	13
fotD_2508	25	100	1	2508
cesF_363	26	13	35	10
escK_600	26	23	27	22
faeF_492	26	18	9	54
bfpJ_552	27	20	5	110
escJ_573	28	20	36	15
faeG_873	28	31	7	124
sfaX_501	28	17	27	18
sfmH_984	28	35	47	20
yehD_543	28	19	65	8
bfpU_495	29	17	2	247
ecpE_711	29	24	54	13
faeC_546	29	18	25	21
bfpI_546	30	18	3	182
fedC_693	30	23	3	231
stgD_1074	30	35	62	17
cah_2850	31	91	31	91
cesT_471	31	15	36	13
fimH_903	31	29	57	15
escI_429	32	13	54	7
escT_777	32	24	40	19
escU_1038	32	32	48	21
yadV_775	34	22	70	11
yfcT_897	34	26	102	8
stgB_732	35	20	46	15
ecpD_1644	36	45	84	19
yehA_1035	36	28	81	12
yfcS_753	36	20	134	5
escL_654	37	17	45	14
pixH_588	39	15	58	10
yehC_720	39	18	103	6
ydeQ_915	40	22	69	13
bfpK_489	41	11	1	489
ydeT_1149	41	28	81	14
hcp_1653	44	37	76	21
ycbS_2601	44	59	146	17
espA_579	48	12	86	6
saa_1605	54	29	60	26
faeD_2442	55	44	125	19
sfmD_2604	55	47	134	19
upaG_5466	55	99	686	7
cshB_2403	56	42	54	44
tsh_4134	56	73	225	18
afrC_693	60	11	23	30
yraJ_2517	60	41	81	31
bfpP_750	61	12	2	375
ybgO_1062	61	17	129	8
bfpF_996	62	16	5	199
escD_1221	63	19	91	13
ecpC_2526	64	39	129	19
tir_1677	64	26	105	15
htrE_2598	67	38	307	8
ehaG_4851	68	71	334	14
yfcU_1737	69	25	259	6
espP_3903	74	52	368	10
ycgV_2868	77	37	150	19
efa1-lifA_9672	79	122	385	25
escQ_891	81	11	105	8
sepL_1056	82	12	116	9
bfpC_1209	83	14	5	241
escC_1539	83	18	106	14
fimD_2637	83	31	160	16
espD_1143	86	13	139	8
bfpB_1659	90	18	2	829
ehaB_3003	91	33	189	15
faeH_906	91	9	48	18
afaC-VIII_2589	96	26	97	26
escN_1341	97	13	108	12
escV_2028	103	19	126	16
bfpD_1608	104	15	5	321
tibA_2970	123	24	37	80
ybgQ_2448	126	19	299	8
clpV_2778	128	21	302	9
yqiG_3841	130	29	350	10
stgC_2523	133	18	181	13
ehaA_3984	136	29	221	18
vgrG_2481	139	17	249	9
yfaL_3753	165	22	412	9
eae_2805	168	16	256	10
ypjA_4581	185	24	398	11
yehB_2481	186	13	288	8
flu_3120	200	15	402	7
afrB_2418	214	11	99	24
fdeC_4251	256	16	402	10
sab_4296	404	10	426	10
fedB_2415	448	5	211	11
yeeJ_7077	491	14	790	8
toxB_9510	512	18	549	17
aufA_705	-	-	18	39
aufD_573	-	-	5	114
aufE_516	-	-	17	30
etpA_4629	-	-	2	2314
f17b-G_1032	-	-	2	516
f17d-A_546	-	-	4	136
ldaD_2373	-	-	4	593
ldaH_807	-	-	1	807
lpfA2_603	-	-	4	150
lpfA_537	-	-	45	11
lpfB2_384	-	-	9	42
lpfC2_2535	-	-	30	84
lpfC_1104	-	-	42	26
lpfD2_1071	-	-	19	56
lpfD_1056	-	-	50	21
sfpF_261	-	-	9	29
sfpG_993	-	-	25	39
			16375	20

## Sheet: Supp. Table 6
Supplementary Table 6: Types of mutations identified in cattle- and human-associated STEC genomes
	Cattle		Human
	Count (n)	Percent (%)	Count (n)	Percent (%)
conservative_inframe_deletion	3	0.03	11	0.07
conservative_inframe_insertion	6	0.07	13	0.08
disruptive_inframe_deletion	13	0.14	21	0.13
disruptive_inframe_insertion	6	0.07	23	0.14
frameshift_variant	56	0.61	107	0.65
intergenic_region	1681	18.24	1657	10.07
missense_variant	2713	29.44	5433	33.03
splice_region_variant	2	0.02	0	0
start_lost	3	0.03	3	0.02
stop_gained	34	0.37	39	0.24
stop_lost	2	0.02	0	0
synonymous_variant	4695	50.96	9141	55.58
